# Supplementary material for: MoCHI: neural networks to fit interpretable models and quantify energies, energetic couplings, epistasis, and allostery from deep mutational scanning data
Source: Genome Biol. 2024 Dec 2;25:303. doi: 10.1186/s13059-024-03444-y (PMC11610129; doi:10.1186/s13059-024-03444-y)
Supplement: Supplementary file 2 — Additional file 2: Table S1. Supplementary Table 1. Inferred additive trait parameters (and free energies) from all models. [file 13059_2024_3444_MOESM2_ESM.xlsx]

## Sheet: README
Supplementary Table1
Column	Description
id	Coefficient id
id_ref	Coefficient id with reference position
Pos	Position
Pos_ref	Reference position
fold_1	Coefficient value from fold 1
fold_2	Coefficient value from fold 2
fold_3	Coefficient value from fold 3
fold_4	Coefficient value from fold 4
fold_5	Coefficient value from fold 5
fold_6	Coefficient value from fold 6
fold_7	Coefficient value from fold 7
fold_8	Coefficient value from fold 8
fold_9	Coefficient value from fold 9
fold_10	Coefficient value from fold 10
n	Number of models this coefficient was fit
mean	Mean coefficient value
std	Coefficient value standard deviation
ci95	Coefficient value 95% confidence interval
trait_name	Additive trait name
mean_kcal/mol	Mean coefficient value in kcal/mol
std_kcal/mol	Coefficient value standard deviation in kcal/mol
ci95_kcal/mol	Coefficient value 95% confidence interval in kcal/mol
coef_order	Coefficient order
dataset:model	Dataset and model type

## Sheet: SuppTable1
id	id_ref	Pos	Pos_ref	fold_1	fold_2	fold_3	fold_4	fold_5	fold_6	fold_7	fold_8	fold_9	fold_10	n	mean	std	ci95	trait_name	mean_kcal/mol	std_kcal/mol	ci95_kcal/mol	coef_order	dataset:model
WT	WT			0.415404	0.42986	0.40251	0.420048	0.407541	0.412278	0.402519	0.408672	0.400233	0.410684	10	0.410975	0.00904304	0.0354487	Efficiency	0.247432	0.00544446	0.0213423	0	FAS-linear
c18g	c18g	18	18	-0.0753357	-0.264492	-0.0419538	-0.0776853	-0.146438	-0.0218582	-0.0673328	-0.0679125	-0.134324	-0.13524	10	-0.103257	0.0700844	0.274731	Efficiency	-0.0621671	0.0421951	0.165405	1	FAS-linear
c18t	c18t	18	18	-0.497066	-0.573625	-0.379082	-0.596725	-0.684435	-0.509824	-0.427486	-0.3823	-0.650314	-0.568031	10	-0.526889	0.106783	0.418588	Efficiency	-0.317219	0.0642897	0.252016	1	FAS-linear
t19g	t19g	19	19	0.169354	0.077406	0.136341	0.13738	0.224928	0.136058	0.109864	0.175322	0.213533	0.184155	10	0.156434	0.0457529	0.179351	Efficiency	0.0941829	0.027546	0.10798	1	FAS-linear
t24c	t24c	24	24	0.0927619	0.117194	0.174353	0.168663	0.102121	0.0702828	0.100056	0.0237577	0.108652	0.183168	10	0.114101	0.0497717	0.195105	Efficiency	0.0686958	0.0299656	0.117465	1	FAS-linear
g26t	g26t	26	26	-0.460289	-0.635505	-0.444173	-0.506969	-0.408715	-0.352973	-0.480071	-0.330584	-0.497379	-0.497394	10	-0.461405	0.0864552	0.338904	Efficiency	-0.277794	0.0520513	0.204041	1	FAS-linear
c32t	c32t	32	32	-0.0536342	-0.116983	-0.0569443	-0.202153	-0.131228	-0.00996043	0.0666209	0.0676393	-0.0413201	-0.0317655	10	-0.050973	0.0841546	0.329886	Efficiency	-0.0306888	0.0506662	0.198611	1	FAS-linear
g35t	g35t	35	35	-0.676072	-0.661771	-0.538532	-0.732873	-0.678439	-0.605091	-0.572571	-0.607156	-0.684543	-0.583447	10	-0.63405	0.0613245	0.240392	Efficiency	-0.381737	0.0369211	0.144731	1	FAS-linear
c39t	c39t	39	39	-0.325089	-0.376069	-0.302606	-0.306228	-0.301008	-0.239257	-0.25697	-0.278285	-0.282854	-0.276278	10	-0.294464	0.0380434	0.14913	Efficiency	-0.177286	0.0229044	0.0897854	1	FAS-linear
c41g	c41g	41	41	0.475811	0.377624	0.399237	0.420714	0.448829	0.397219	0.457721	0.462058	0.447578	0.451967	10	0.433876	0.0328992	0.128965	Efficiency	0.26122	0.0198074	0.0776448	1	FAS-linear
g44a	g44a	44	44	-0.649952	-0.754515	-0.578888	-0.553825	-0.561631	-0.448543	-0.578795	-0.492658	-0.494643	-0.572821	10	-0.568627	0.0864921	0.339049	Efficiency	-0.342348	0.0520735	0.204128	1	FAS-linear
t49c	t49c	49	49	0.325254	0.305049	0.211638	0.208412	0.221889	0.264124	0.184905	0.213418	0.207819	0.204958	10	0.234747	0.0470713	0.18452	Efficiency	0.141332	0.0283398	0.111092	1	FAS-linear
g51c	g51c	51	51	0.387882	0.521906	0.521153	0.472159	0.402903	0.306892	0.399963	0.357727	0.364482	0.363017	10	0.409808	0.0722837	0.283352	Efficiency	0.24673	0.0435192	0.170595	1	FAS-linear
c18g_t19g	c18g_t19g	18_19	18_19	-0.213289	-0.229617	-0.257627	-0.224307	-0.29423	-0.235398	-0.181334	-0.254656	-0.284589	-0.266329	10	-0.244138	0.034168	0.133939	Efficiency	-0.146986	0.0205712	0.0806392	2	FAS-linear
c18t_t19g	c18t_t19g	18_19	18_19	0.272829	0.324261	0.21986	0.330012	0.319116	0.316925	0.386675	0.317511	0.364732	0.277904	10	0.312983	0.0472748	0.185317	Efficiency	0.188435	0.0284623	0.111572	2	FAS-linear
c18g_t24c	c18g_t24c	18_24	18_24	0.180085	0.296688	0.169547	0.193459	0.260295	0.230788	0.290922	0.300191	0.30288	0.235585	10	0.246044	0.0519122	0.203496	Efficiency	0.148134	0.0312543	0.122517	2	FAS-linear
c18t_t24c	c18t_t24c	18_24	18_24	0.22609	0.218592	0.181572	0.229385	0.302599	0.276373	0.245809	0.294193	0.378168	0.245586	10	0.259837	0.0553547	0.21699	Efficiency	0.156438	0.0333269	0.130641	2	FAS-linear
c18g_g26t	c18g_g26t	18_26	18_26	-0.142039	-0.0826083	-0.0546654	-0.0990132	-0.145378	-0.254121	-0.122362	-0.163909	-0.137576	-0.130352	10	-0.133202	0.0535745	0.210012	Efficiency	-0.0801959	0.0322551	0.12644	2	FAS-linear
c18t_g26t	c18t_g26t	18_26	18_26	-0.251097	-0.228807	-0.256454	-0.171057	-0.259205	-0.276956	-0.279263	-0.289696	-0.242178	-0.223833	10	-0.247855	0.0344275	0.134956	Efficiency	-0.149224	0.0207275	0.0812516	2	FAS-linear
c18g_c32t	c18g_c32t	18_32	18_32	-0.0833691	-0.156001	-0.110859	-0.110169	-0.103474	-0.0992714	-0.117926	-0.152254	-0.0835455	-0.085759	10	-0.110263	0.026074	0.10221	Efficiency	-0.0663849	0.0156982	0.0615367	2	FAS-linear
c18t_c32t	c18t_c32t	18_32	18_32	-0.0354415	-0.0116063	0.00297656	-0.0324751	-0.0966874	-0.00521838	0.0110792	-0.0729781	-0.0431417	-0.0623733	10	-0.0345866	0.0350679	0.137466	Efficiency	-0.0208233	0.021113	0.0827631	2	FAS-linear
c18g_g35t	c18g_g35t	18_35	18_35	-0.136018	-0.184471	-0.255127	-0.194973	-0.185404	-0.200489	-0.161035	-0.234628	-0.267336	-0.249341	10	-0.206882	0.0432368	0.169488	Efficiency	-0.124556	0.0260312	0.102042	2	FAS-linear
c18t_g35t	c18t_g35t	18_35	18_35	-0.271817	-0.265014	-0.287088	-0.241361	-0.272468	-0.385635	-0.344595	-0.326671	-0.285563	-0.283077	10	-0.296329	0.0431729	0.169238	Efficiency	-0.178408	0.0259927	0.101891	2	FAS-linear
c18g_c39t	c18g_c39t	18_39	18_39	-0.26799	-0.233292	-0.266076	-0.242466	-0.221793	-0.295296	-0.265765	-0.283028	-0.308803	-0.274682	10	-0.265919	0.0271571	0.106456	Efficiency	-0.1601	0.0163502	0.0640929	2	FAS-linear
c18t_c39t	c18t_c39t	18_39	18_39	-0.22448	-0.159324	-0.20945	-0.134018	-0.204828	-0.209879	-0.274414	-0.298556	-0.202797	-0.164649	10	-0.208239	0.050163	0.196639	Efficiency	-0.125373	0.0302012	0.118389	2	FAS-linear
c18g_c41g	c18g_c41g	18_41	18_41	0.10452	0.216309	0.150225	0.168437	0.158455	0.225583	0.023148	0.071744	0.118522	0.152756	10	0.13897	0.0619918	0.243008	Efficiency	0.0836684	0.0373229	0.146306	2	FAS-linear
c18t_c41g	c18t_c41g	18_41	18_41	0.178268	0.204507	0.0918024	0.126869	0.164979	0.148245	0.0590238	0.0221586	0.179497	0.135392	10	0.131074	0.0577746	0.226477	Efficiency	0.0789147	0.0347839	0.136353	2	FAS-linear
c18g_g44a	c18g_g44a	18_44	18_44	-0.199554	-0.207224	-0.288066	-0.329193	-0.33576	-0.387266	-0.245309	-0.277307	-0.312266	-0.317124	10	-0.289907	0.0591764	0.231972	Efficiency	-0.174542	0.0356278	0.139661	2	FAS-linear
c18t_g44a	c18t_g44a	18_44	18_44	-0.215846	-0.158529	-0.165467	-0.299919	-0.242258	-0.329155	-0.251323	-0.279716	-0.318221	-0.222226	10	-0.248266	0.0594201	0.232927	Efficiency	-0.149471	0.0357745	0.140236	2	FAS-linear
c18g_t49c	c18g_t49c	18_49	18_49	0.256883	0.340457	0.315708	0.29935	0.400911	0.359019	0.329876	0.41042	0.389317	0.409724	10	0.351166	0.0519948	0.20382	Efficiency	0.211424	0.0313041	0.122712	2	FAS-linear
c18t_t49c	c18t_t49c	18_49	18_49	0.238621	0.213468	0.242573	0.302406	0.406861	0.344784	0.334565	0.344253	0.30592	0.351185	10	0.308464	0.0606221	0.237639	Efficiency	0.185714	0.0364982	0.143073	2	FAS-linear
c18g_g51c	c18g_g51c	18_51	18_51	0.224305	0.280572	0.181488	0.202	0.221174	0.218298	0.222082	0.35669	0.317566	0.33835	10	0.256252	0.0619774	0.242951	Efficiency	0.15428	0.0373142	0.146272	2	FAS-linear
c18t_g51c	c18t_g51c	18_51	18_51	0.219396	0.146235	0.107783	0.127105	0.260847	0.264167	0.220939	0.268502	0.299003	0.305854	10	0.221983	0.0716545	0.280886	Efficiency	0.133647	0.0431404	0.16911	2	FAS-linear
t19g_t24c	t19g_t24c	19_24	19_24	-0.0833523	0.0254115	-0.0122442	0.0013636	-0.0597516	-0.0532592	-0.0427071	0.0153103	0.0348589	-0.0398096	10	-0.021418	0.0400318	0.156925	Efficiency	-0.0128949	0.0241016	0.0944782	2	FAS-linear
t19g_g26t	t19g_g26t	19_26	19_26	0.045332	0.0691956	0.100818	0.102205	0.0397131	-0.00140986	0.0695742	0.0160218	-0.00677779	0.0376189	10	0.0472291	0.0384199	0.150606	Efficiency	0.0284348	0.0231311	0.0906739	2	FAS-linear
t19g_c32t	t19g_c32t	19_32	19_32	0.00379781	-0.0330909	0.029485	0.00266837	-0.0291851	-0.00846647	-0.0259549	0.022883	-0.0307459	-0.0257224	10	-0.00943313	0.0231511	0.0907523	Efficiency	-0.00567932	0.0139384	0.0546384	2	FAS-linear
t19g_g35t	t19g_g35t	19_35	19_35	0.0497108	0.00670827	0.042001	0.022553	-0.0183296	-0.0114979	0.0320384	0.0224123	0.00629194	0.000897297	10	0.0152786	0.0223405	0.0875748	Efficiency	0.00919862	0.0134504	0.0527254	2	FAS-linear
t19g_c39t	t19g_c39t	19_39	19_39	0.0729792	0.0445917	0.0624019	0.0418775	0.0120296	0.0268788	0.0535148	0.0520148	0.0695925	0.0111955	10	0.0447076	0.022059	0.0864713	Efficiency	0.0269167	0.0132809	0.052061	2	FAS-linear
t19g_c41g	t19g_c41g	19_41	19_41	-0.101393	-0.0190743	0.0157702	-0.0224281	0.077702	0.0270112	0.0236557	-0.0110171	-0.0317799	0.00331524	10	-0.0038238	0.0468081	0.183488	Efficiency	-0.00230216	0.0281813	0.110471	2	FAS-linear
t19g_g44a	t19g_g44a	19_44	19_44	0.0833628	0.055864	-0.0218594	0.00323125	-0.0280168	0.0168428	0.0423084	0.00874665	-0.0097734	0.0553424	10	0.0206049	0.0371278	0.145541	Efficiency	0.0124054	0.0223532	0.0876245	2	FAS-linear
t19g_t49c	t19g_t49c	19_49	19_49	0.0355169	0.0592806	-0.0331997	-0.0556574	-0.0669749	-0.0315363	-0.0295902	-0.0177569	-0.0133323	0.000911557	10	-0.0152339	0.0387364	0.151846	Efficiency	-0.00917171	0.0233216	0.0914208	2	FAS-linear
t19g_g51c	t19g_g51c	19_51	19_51	-0.00548993	0.0184439	-0.0635011	-0.0527441	-0.0598495	0.0300171	-0.116514	-0.128486	-0.0822986	-0.0502983	10	-0.051072	0.0526742	0.206483	Efficiency	-0.0307485	0.0317131	0.124315	2	FAS-linear
t24c_g26t	t24c_g26t	24_26	24_26	0.16474	0.212414	0.072511	0.124561	0.0874335	0.179197	0.212358	0.201718	0.182655	0.162768	10	0.160036	0.0497962	0.195201	Efficiency	0.0963512	0.0299804	0.117523	2	FAS-linear
t24c_c32t	t24c_c32t	24_32	24_32	0.0975731	0.084911	0.038776	0.125872	0.115402	0.042503	-0.0196847	0.0892871	0.0889648	0.00693884	10	0.0670543	0.0477977	0.187367	Efficiency	0.0403708	0.0287771	0.112806	2	FAS-linear
t24c_g35t	t24c_g35t	24_35	24_35	0.233962	0.271028	0.230869	0.284023	0.253181	0.238963	0.249586	0.275737	0.249353	0.263862	10	0.255056	0.0181179	0.0710223	Efficiency	0.153559	0.0109081	0.0427597	2	FAS-linear
t24c_c39t	t24c_c39t	24_39	24_39	0.260032	0.281999	0.237657	0.178722	0.271378	0.246249	0.302216	0.305906	0.295987	0.23856	10	0.261871	0.0387542	0.151916	Efficiency	0.157662	0.0233324	0.091463	2	FAS-linear
t24c_c41g	t24c_c41g	24_41	24_41	-0.069837	-0.165646	-0.0796239	-0.124466	-0.0997356	-0.0513833	-0.0738001	-0.0886557	-0.160755	-0.13984	10	-0.105374	0.0400018	0.156807	Efficiency	-0.0634417	0.0240835	0.0944074	2	FAS-linear
t24c_g44a	t24c_g44a	24_44	24_44	0.355562	0.349644	0.273793	0.287208	0.240417	0.273223	0.259796	0.322148	0.248919	0.295976	10	0.290669	0.0401813	0.157511	Efficiency	0.175	0.0241916	0.0948311	2	FAS-linear
t24c_t49c	t24c_t49c	24_49	24_49	-0.333627	-0.407753	-0.278661	-0.303253	-0.294827	-0.303008	-0.395607	-0.328075	-0.381355	-0.363727	10	-0.338989	0.0455221	0.178447	Efficiency	-0.204092	0.0274071	0.107436	2	FAS-linear
t24c_g51c	t24c_g51c	24_51	24_51	-0.233154	-0.28066	-0.189498	-0.285295	-0.249297	-0.283415	-0.256176	-0.355798	-0.363367	-0.240932	10	-0.273759	0.0535079	0.209751	Efficiency	-0.16482	0.032215	0.126283	2	FAS-linear
g26t_c32t	g26t_c32t	26_32	26_32	-0.0873936	-0.0285203	-0.00777367	-0.0679011	-0.020924	-0.0918341	-0.090162	-0.0957401	-0.0677729	-0.0157837	10	-0.0573806	0.0352857	0.13832	Efficiency	-0.0345466	0.0212441	0.0832771	2	FAS-linear
g26t_g35t	g26t_g35t	26_35	26_35	-0.304406	-0.31035	-0.336887	-0.325655	-0.336159	-0.355877	-0.3678	-0.401589	-0.332345	-0.335712	10	-0.340678	0.0284154	0.111388	Efficiency	-0.205109	0.0171078	0.0670625	2	FAS-linear
g26t_c39t	g26t_c39t	26_39	26_39	-0.271686	-0.2217	-0.271322	-0.239001	-0.308751	-0.292299	-0.315915	-0.316129	-0.308791	-0.22363	10	-0.276922	0.0375781	0.147306	Efficiency	-0.166724	0.0226243	0.0886874	2	FAS-linear
g26t_c41g	g26t_c41g	26_41	26_41	0.170231	0.239518	0.158881	0.202883	0.187479	0.201273	0.196993	0.174052	0.191996	0.174099	10	0.189741	0.0227791	0.0892942	Efficiency	0.114235	0.0137144	0.0537605	2	FAS-linear
g26t_g44a	g26t_g44a	26_44	26_44	-0.318425	-0.321527	-0.340288	-0.344265	-0.431812	-0.449744	-0.353469	-0.379516	-0.357185	-0.391824	10	-0.368806	0.044378	0.173962	Efficiency	-0.222043	0.0267182	0.104735	2	FAS-linear
g26t_t49c	g26t_t49c	26_49	26_49	0.456223	0.493664	0.456675	0.466376	0.498211	0.483621	0.528749	0.41446	0.49856	0.468086	10	0.476463	0.0313755	0.122992	Efficiency	0.28686	0.0188899	0.0740486	2	FAS-linear
g26t_g51c	g26t_g51c	26_51	26_51	0.249707	0.264251	0.236642	0.2965	0.353645	0.359404	0.365824	0.322185	0.338691	0.315802	10	0.310265	0.0468549	0.183671	Efficiency	0.186799	0.0282095	0.110581	2	FAS-linear
c32t_g35t	c32t_g35t	32_35	32_35	0.114653	0.146378	0.125824	0.177976	0.20092	0.0997024	0.147534	0.139409	0.132823	0.144695	10	0.142991	0.0292547	0.114679	Efficiency	0.0860895	0.0176131	0.0690435	2	FAS-linear
c32t_c39t	c32t_c39t	32_39	32_39	-0.120846	-0.0345443	-0.123768	-0.0767454	-0.128996	-0.105927	-0.106821	-0.0714739	-0.0692596	-0.0911006	10	-0.0929482	0.0299773	0.117511	Efficiency	-0.0559605	0.0180482	0.0707489	2	FAS-linear
c32t_c41g	c32t_c41g	32_41	32_41	0.0160275	0.0998763	0.00566406	0.041481	0.0317667	0.00307627	-0.0785603	-0.0947537	-0.00817776	0.0647755	10	0.00811755	0.0594019	0.232856	Efficiency	0.00488726	0.0357636	0.140193	2	FAS-linear
c32t_g44a	c32t_g44a	32_44	32_44	-0.0915165	-0.114312	-0.117471	-0.208468	-0.0686293	-0.148539	-0.124226	-0.219229	-0.149801	-0.119452	10	-0.136164	0.0474573	0.186033	Efficiency	-0.0819793	0.0285722	0.112003	2	FAS-linear
c32t_t49c	c32t_t49c	32_49	32_49	0.075998	0.0730523	0.0713957	0.202887	0.130785	0.158986	0.132232	0.0850317	0.0569408	0.0663685	10	0.105368	0.0484118	0.189774	Efficiency	0.0634378	0.0291469	0.114256	2	FAS-linear
c32t_g51c	c32t_g51c	32_51	32_51	0.124699	0.0922063	0.120651	0.20655	0.155019	0.107984	0.0842041	0.0896507	0.0722943	0.100061	10	0.115332	0.0398811	0.156334	Efficiency	0.0694368	0.0240108	0.0941225	2	FAS-linear
g35t_c39t	g35t_c39t	35_39	35_39	-0.335046	-0.355333	-0.428068	-0.329683	-0.322228	-0.301852	-0.356923	-0.326607	-0.301885	-0.291156	10	-0.334878	0.039349	0.154248	Efficiency	-0.201617	0.0236905	0.0928667	2	FAS-linear
g35t_c41g	g35t_c41g	35_41	35_41	0.217505	0.260687	0.266524	0.277227	0.261283	0.298451	0.239594	0.2786	0.283833	0.219956	10	0.260366	0.0269947	0.105819	Efficiency	0.156756	0.0162525	0.0637097	2	FAS-linear
g35t_g44a	g35t_g44a	35_44	35_44	-0.341854	-0.411281	-0.419335	-0.494641	-0.418121	-0.396283	-0.329148	-0.40826	-0.399706	-0.384034	10	-0.400266	0.0453672	0.177839	Efficiency	-0.240985	0.0273138	0.10707	2	FAS-linear
g35t_t49c	g35t_t49c	35_49	35_49	0.439203	0.437193	0.446697	0.471514	0.475059	0.405155	0.419252	0.392177	0.450052	0.453438	10	0.438974	0.0268297	0.105172	Efficiency	0.264289	0.0161531	0.0633202	2	FAS-linear
g35t_g51c	g35t_g51c	35_51	35_51	0.29913	0.182208	0.257762	0.279686	0.299732	0.351059	0.262448	0.321215	0.261871	0.278357	10	0.279347	0.0449647	0.176262	Efficiency	0.168184	0.0270715	0.10612	2	FAS-linear
c39t_c41g	c39t_c41g	39_41	39_41	0.184668	0.100017	0.155268	0.133988	0.103345	0.106905	0.0814303	0.0669074	0.0322534	0.0616019	10	0.102638	0.0457914	0.179502	Efficiency	0.0617946	0.0275692	0.108071	2	FAS-linear
c39t_g44a	c39t_g44a	39_44	39_44	-0.400143	-0.459949	-0.433293	-0.451558	-0.398575	-0.473097	-0.420482	-0.460667	-0.488669	-0.451304	10	-0.443774	0.0300714	0.11788	Efficiency	-0.267179	0.0181048	0.070971	2	FAS-linear
c39t_t49c	c39t_t49c	39_49	39_49	0.303582	0.305968	0.404802	0.380998	0.377511	0.324155	0.368814	0.346856	0.333016	0.370365	10	0.351607	0.0341947	0.134043	Efficiency	0.211689	0.0205873	0.0807022	2	FAS-linear
c39t_g51c	c39t_g51c	39_51	39_51	0.291421	0.246157	0.258874	0.241877	0.33281	0.327033	0.321826	0.391162	0.391191	0.319759	10	0.312211	0.0535948	0.210092	Efficiency	0.18797	0.0322674	0.126488	2	FAS-linear
c41g_g44a	c41g_g44a	41_44	41_44	0.172943	0.208965	0.237264	0.286339	0.256611	0.25664	0.243475	0.203526	0.187025	0.238841	10	0.229163	0.035187	0.137933	Efficiency	0.13797	0.0211847	0.0830441	2	FAS-linear
c41g_t49c	c41g_t49c	41_49	41_49	-0.348206	-0.304805	-0.317464	-0.321093	-0.377329	-0.409514	-0.256858	-0.223093	-0.220237	-0.305128	10	-0.308373	0.0619437	0.242819	Efficiency	-0.185659	0.0372939	0.146192	2	FAS-linear
c41g_g51c	c41g_g51c	41_51	41_51	-0.226219	-0.216643	-0.213742	-0.238291	-0.277731	-0.254809	-0.173499	-0.17924	-0.194007	-0.259467	10	-0.223365	0.0348201	0.136495	Efficiency	-0.134479	0.0209638	0.0821783	2	FAS-linear
g44a_t49c	g44a_t49c	44_49	44_49	0.560545	0.652316	0.584752	0.600818	0.552512	0.54959	0.536807	0.575746	0.667699	0.536202	10	0.581699	0.0461983	0.181097	Efficiency	0.350218	0.0278142	0.109032	2	FAS-linear
g44a_g51c	g44a_g51c	44_51	44_51	0.212028	0.295499	0.289711	0.321771	0.347224	0.307006	0.270952	0.379754	0.379646	0.364362	10	0.316795	0.0532165	0.208609	Efficiency	0.19073	0.0320396	0.125595	2	FAS-linear
t49c_g51c	t49c_g51c	49_51	49_51	-1.06871	-1.10494	-1.05274	-1.08883	-1.12567	-1.06652	-1.05531	-1.16587	-1.13929	-1.13397	10	-1.10018	0.0396856	0.155568	Efficiency	-0.662378	0.0238932	0.0936612	2	FAS-linear
WT	WT			0.674198	0.693758	0.712485	0.716378	0.752346	0.737696	0.751009	0.705936	0.753542	0.773976	10	0.727132	0.0314547	0.123303	Efficiency	0.437778	0.0189377	0.0742357	0	FAS-mechanistic
c18g	c18g	18	18	0.776412	0.693043	0.695069	0.910642	0.782999	0.749189	0.852401	0.999001	0.851453	0.817322	10	0.812753	0.0953283	0.373687	Efficiency	0.489327	0.0573935	0.224982	1	FAS-mechanistic
c18t	c18t	18	18	-0.803943	-0.805927	-0.803427	-0.701192	-0.896218	-0.811315	-0.718498	-0.765809	-0.947366	-0.887558	10	-0.814125	0.0777538	0.304795	Efficiency	-0.490153	0.0468125	0.183505	1	FAS-mechanistic
t19g	t19g	19	19	0.701061	0.708976	0.761549	0.808652	0.906868	0.995934	1.00283	0.809349	0.708222	0.835611	10	0.823905	0.112863	0.442423	Efficiency	0.496041	0.0679504	0.266365	1	FAS-mechanistic
t24c	t24c	24	24	1.20072	1.1708	1.21892	1.39277	1.26543	1.46689	1.27671	1.13588	1.28534	1.28448	10	1.26979	0.0997694	0.391096	Efficiency	0.764493	0.0600673	0.235464	1	FAS-mechanistic
g26t	g26t	26	26	-0.56165	-0.583939	-0.652018	-0.548246	-0.596939	-0.47714	-0.660641	-0.548692	-0.632627	-0.518795	10	-0.578069	0.0590439	0.231452	Efficiency	-0.348033	0.035548	0.139348	1	FAS-mechanistic
c32t	c32t	32	32	-0.311579	-0.345742	-0.398552	-0.402403	-0.318225	-0.296233	-0.272762	-0.182974	-0.38784	-0.36492	10	-0.328123	0.067684	0.265321	Efficiency	-0.19755	0.0407499	0.15974	1	FAS-mechanistic
g35t	g35t	35	35	-1.27956	-1.26466	-1.37575	-1.467	-1.46982	-1.46215	-1.40137	-1.3311	-1.414	-1.45188	10	-1.39173	0.0771647	0.302486	Efficiency	-0.837905	0.0464579	0.182115	1	FAS-mechanistic
c39t	c39t	39	39	-0.106766	-0.234169	-0.241109	-0.329883	-0.344396	-0.333506	-0.325679	-0.322778	-0.127035	-0.317608	10	-0.268293	0.0884935	0.346895	Efficiency	-0.161529	0.0532785	0.208852	1	FAS-mechanistic
c41g	c41g	41	41	1.22861	1.30136	1.14486	1.25229	1.19498	1.1975	1.32041	1.203	1.20278	1.23931	10	1.22851	0.052525	0.205898	Efficiency	0.739638	0.0316233	0.123963	1	FAS-mechanistic
g44a	g44a	44	44	-0.767382	-0.842481	-0.650569	-0.862986	-0.941383	-0.952922	-0.991164	-0.959646	-0.82168	-0.962823	10	-0.875304	0.107933	0.423096	Efficiency	-0.526986	0.0649821	0.25473	1	FAS-mechanistic
t49c	t49c	49	49	1.56223	1.61064	1.41792	1.48356	1.37188	1.53234	1.47424	1.49025	1.44447	1.59845	10	1.4986	0.0775277	0.303909	Efficiency	0.902247	0.0466764	0.182971	1	FAS-mechanistic
g51c	g51c	51	51	1.45166	1.62296	1.90968	1.94063	1.67632	1.93897	1.7644	1.97334	1.74694	1.63581	10	1.76607	0.172779	0.677294	Efficiency	1.06328	0.104024	0.407772	1	FAS-mechanistic
c18g_t19g	c18g_t19g	18_19	18_19	-1.97722	-2.00909	-2.06449	-2.19804	-2.15144	-2.1273	-2.23405	-2.20722	-2.18635	-2.08932	10	-2.12445	0.0873436	0.342387	Efficiency	-1.27905	0.0525862	0.206138	2	FAS-mechanistic
c18t_t19g	c18t_t19g	18_19	18_19	1.03882	0.786263	0.810783	0.775836	0.891112	0.898591	0.792352	0.82062	0.886483	0.901064	10	0.860193	0.0802023	0.314393	Efficiency	0.517888	0.0482867	0.189284	2	FAS-mechanistic
c18g_t24c	c18g_t24c	18_24	18_24	0.831851	0.677597	0.734174	0.684539	0.671524	0.680083	0.620834	0.628484	0.6553	0.662144	10	0.684653	0.0605151	0.237219	Efficiency	0.412203	0.0364338	0.142821	2	FAS-mechanistic
c18t_t24c	c18t_t24c	18_24	18_24	0.733308	0.621361	0.644518	0.589061	0.720607	0.610493	0.622267	0.657602	0.622158	0.670716	10	0.649209	0.0472289	0.185137	Efficiency	0.390863	0.0284347	0.111464	2	FAS-mechanistic
c18g_g26t	c18g_g26t	18_26	18_26	-0.418407	-0.318348	-0.293597	-0.313074	-0.210132	-0.236975	-0.235925	-0.284265	-0.149953	-0.283797	10	-0.274447	0.0724321	0.283934	Efficiency	-0.165234	0.0436085	0.170946	2	FAS-mechanistic
c18t_g26t	c18t_g26t	18_26	18_26	-0.69264	-0.611571	-0.574749	-0.585885	-0.450437	-0.537454	-0.533924	-0.552454	-0.385757	-0.555776	10	-0.548065	0.083894	0.328864	Efficiency	-0.329968	0.0505093	0.197996	2	FAS-mechanistic
c18g_c32t	c18g_c32t	18_32	18_32	-0.154352	-0.151399	-0.152478	-0.302161	-0.400566	-0.445865	-0.417946	-0.453728	-0.29589	-0.231232	10	-0.300562	0.124159	0.486704	Efficiency	-0.180956	0.0747514	0.293025	2	FAS-mechanistic
c18t_c32t	c18t_c32t	18_32	18_32	-0.0615381	-0.0510926	-0.095931	-0.232491	-0.225846	-0.288383	-0.175044	-0.211626	-0.0921063	-0.118181	10	-0.155224	0.0821616	0.322074	Efficiency	-0.0934542	0.0494663	0.193908	2	FAS-mechanistic
c18g_g35t	c18g_g35t	18_35	18_35	-0.534835	-0.492905	-0.4688	-0.529141	-0.391276	-0.437693	-0.465284	-0.539884	-0.446747	-0.520378	10	-0.482694	0.0492632	0.193112	Efficiency	-0.290611	0.0296594	0.116265	2	FAS-mechanistic
c18t_g35t	c18t_g35t	18_35	18_35	-0.601842	-0.543246	-0.542381	-0.529572	-0.434443	-0.528603	-0.547178	-0.560315	-0.442501	-0.451593	10	-0.518167	0.056017	0.219587	Efficiency	-0.311968	0.0337257	0.132205	2	FAS-mechanistic
c18g_c39t	c18g_c39t	18_39	18_39	-0.712819	-0.587686	-0.538767	-0.589367	-0.511809	-0.485163	-0.497496	-0.640818	-0.665965	-0.673233	10	-0.590312	0.0807304	0.316463	Efficiency	-0.355404	0.0486046	0.19053	2	FAS-mechanistic
c18t_c39t	c18t_c39t	18_39	18_39	-0.598896	-0.479184	-0.418889	-0.491145	-0.490426	-0.405291	-0.513418	-0.544569	-0.590415	-0.540985	10	-0.507322	0.0644786	0.252756	Efficiency	-0.305439	0.0388201	0.152175	2	FAS-mechanistic
c18g_c41g	c18g_c41g	18_41	18_41	0.253641	0.185123	0.193574	0.171017	0.0153791	0.0675198	0.0320686	0.164633	0.0477606	0.0254049	10	0.115612	0.0866121	0.339519	Efficiency	0.0696055	0.0521457	0.204411	2	FAS-mechanistic
c18t_c41g	c18t_c41g	18_41	18_41	0.146056	0.0352524	0.035756	0.0793231	0.0491247	0.0963716	0.0375957	0.146778	0.0800563	0.00686629	10	0.071318	0.0476063	0.186617	Efficiency	0.0429378	0.0286619	0.112355	2	FAS-mechanistic
c18g_g44a	c18g_g44a	18_44	18_44	-0.500993	-0.366633	-0.568768	-0.492654	-0.444868	-0.455333	-0.390645	-0.41255	-0.498686	-0.332545	10	-0.446367	0.0718717	0.281737	Efficiency	-0.26874	0.0432711	0.169623	2	FAS-mechanistic
c18t_g44a	c18t_g44a	18_44	18_44	-0.274801	-0.17016	-0.24253	-0.310853	-0.323503	-0.41756	-0.341102	-0.291773	-0.367219	-0.222923	10	-0.296242	0.0725426	0.284367	Efficiency	-0.178356	0.043675	0.171206	2	FAS-mechanistic
c18g_t49c	c18g_t49c	18_49	18_49	0.811982	0.687369	0.90252	0.566011	0.620022	0.750766	0.668347	0.624573	0.818641	0.78465	10	0.723488	0.107008	0.41947	Efficiency	0.435584	0.0644252	0.252547	2	FAS-mechanistic
c18t_t49c	c18t_t49c	18_49	18_49	0.631535	0.491978	0.50969	0.505721	0.698155	0.628033	0.580762	0.443396	0.54221	0.700927	10	0.573241	0.0890618	0.349122	Efficiency	0.345126	0.0536206	0.210193	2	FAS-mechanistic
c18g_g51c	c18g_g51c	18_51	18_51	0.525512	0.421673	0.580911	0.715433	0.601654	0.650168	0.272719	0.62013	0.503424	0.433552	10	0.532518	0.1302	0.510385	Efficiency	0.320608	0.0783885	0.307283	2	FAS-mechanistic
c18t_g51c	c18t_g51c	18_51	18_51	0.58665	0.546779	0.480376	0.629262	0.614328	0.532486	0.355328	0.668199	0.452572	0.446102	10	0.531208	0.0974977	0.382191	Efficiency	0.31982	0.0586996	0.230102	2	FAS-mechanistic
t19g_t24c	t19g_t24c	19_24	19_24	-0.0944619	-0.126751	-0.163161	-0.0691296	0.0308056	-0.092885	-0.0817278	-0.0128753	-0.124994	-0.0630037	10	-0.0798184	0.0564647	0.221342	Efficiency	-0.0480555	0.0339952	0.133261	2	FAS-mechanistic
t19g_g26t	t19g_g26t	19_26	19_26	0.129308	0.14809	0.194246	0.0255086	-0.0158278	-0.00275841	0.03454	0.115008	0.112776	-0.0231846	10	0.0717706	0.0770693	0.302112	Efficiency	0.0432103	0.0464004	0.18189	2	FAS-mechanistic
t19g_c32t	t19g_c32t	19_32	19_32	-0.0373887	-0.1146	-0.0979727	0.0155135	-0.00784323	-0.0131925	-0.0700924	-0.0885266	-0.0305435	-0.016103	10	-0.0460749	0.0438673	0.17196	Efficiency	-0.0277399	0.0264108	0.10353	2	FAS-mechanistic
t19g_g35t	t19g_g35t	19_35	19_35	-0.0957176	0.0101668	0.0183801	0.0157779	-0.10791	-0.0865067	-0.057838	0.0351109	0.00950633	-0.053225	10	-0.0312255	0.0544986	0.213635	Efficiency	-0.0187997	0.0328115	0.128621	2	FAS-mechanistic
t19g_c39t	t19g_c39t	19_39	19_39	0.0199047	0.105167	0.0678355	0.054775	-0.0405393	-0.0572006	-0.0650593	-0.00921609	0.0230168	-0.0164272	10	0.00822564	0.0561884	0.220259	Efficiency	0.00495234	0.0338289	0.132609	2	FAS-mechanistic
t19g_c41g	t19g_c41g	19_41	19_41	0.107721	0.0785751	0.0897615	0.0751258	0.111481	0.096422	0.160268	0.0877299	0.139379	0.124493	10	0.107096	0.0275212	0.107883	Efficiency	0.0644781	0.0165695	0.0649523	2	FAS-mechanistic
t19g_g44a	t19g_g44a	19_44	19_44	-0.184943	-0.147619	-0.162329	-0.118498	-0.151539	-0.233618	-0.131007	-0.101506	-0.0939126	-0.178142	10	-0.150311	0.0421828	0.165357	Efficiency	-0.0904966	0.0253966	0.0995548	2	FAS-mechanistic
t19g_t49c	t19g_t49c	19_49	19_49	0.238183	0.114749	-0.0570979	0.233897	0.275122	0.236155	0.254873	0.107156	0.0559147	0.18002	10	0.163897	0.106813	0.418707	Efficiency	0.0986761	0.064308	0.252087	2	FAS-mechanistic
t19g_g51c	t19g_g51c	19_51	19_51	0.117837	0.105885	-0.0850682	-0.0942403	0.0121837	-0.224631	-0.0298038	-0.0962386	-0.0838655	0.0182867	10	-0.0359655	0.103497	0.40571	Efficiency	-0.0216534	0.0623117	0.244262	2	FAS-mechanistic
t24c_g26t	t24c_g26t	24_26	24_26	-0.855656	-0.76713	-0.823533	-0.946661	-0.84384	-0.898703	-0.789393	-0.830713	-0.82777	-0.935239	10	-0.851864	0.0588064	0.230521	Efficiency	-0.512874	0.035405	0.138788	2	FAS-mechanistic
t24c_c32t	t24c_c32t	24_32	24_32	0.041325	-0.0402393	-0.0496743	-0.035644	0.0664716	-0.0393263	-0.00781611	-0.012017	0.0141736	0.0022722	10	-0.00604746	0.0381166	0.149417	Efficiency	-0.00364094	0.0229485	0.0899581	2	FAS-mechanistic
t24c_g35t	t24c_g35t	24_35	24_35	0.144847	0.222611	0.109775	0.100428	0.0911707	0.0847302	0.131829	0.259788	0.117458	0.15099	10	0.141363	0.0575353	0.225538	Efficiency	0.085109	0.0346398	0.135788	2	FAS-mechanistic
t24c_c39t	t24c_c39t	24_39	24_39	0.145093	0.206253	0.258892	0.214727	0.177709	0.150698	0.211222	0.205953	0.197581	0.219723	10	0.198785	0.0336784	0.132019	Efficiency	0.119681	0.0202765	0.0794837	2	FAS-mechanistic
t24c_c41g	t24c_c41g	24_41	24_41	0.174223	0.221835	0.239588	0.207343	0.132383	0.144863	0.185164	0.161213	0.0562917	0.0941137	10	0.161702	0.057053	0.223648	Efficiency	0.0973542	0.0343494	0.13465	2	FAS-mechanistic
t24c_g44a	t24c_g44a	24_44	24_44	-0.0347207	0.0215412	-0.0349826	-0.0585837	-0.08619	0.0207081	-0.0637772	-0.0350301	0.0331349	0.0221912	10	-0.0215709	0.0427069	0.167411	Efficiency	-0.012987	0.0257122	0.100792	2	FAS-mechanistic
t24c_t49c	t24c_t49c	24_49	24_49	0.181143	-0.00889287	0.0388378	0.00139178	-0.0148693	0.0365871	0.00423001	-0.00878096	0.0220207	0.127727	10	0.0379394	0.0653724	0.25626	Efficiency	0.0228419	0.0393582	0.154284	2	FAS-mechanistic
t24c_g51c	t24c_g51c	24_51	24_51	-0.42922	-0.409107	-0.29939	-0.400616	-0.396503	-0.301268	-0.337723	-0.364446	-0.504334	-0.476156	10	-0.391876	0.068303	0.267748	Efficiency	-0.235933	0.0411226	0.161201	2	FAS-mechanistic
g26t_c32t	g26t_c32t	26_32	26_32	-0.0226808	0.0494695	0.0720735	0.0187908	-0.0488772	-0.0545229	0.0207069	-0.0199477	0.0128984	-0.0150887	10	0.00128218	0.0409272	0.160435	Efficiency	0.000771953	0.0246407	0.0965915	2	FAS-mechanistic
g26t_g35t	g26t_g35t	26_35	26_35	-0.261871	-0.347279	-0.272754	-0.275186	-0.329313	-0.369455	-0.329036	-0.338542	-0.252859	-0.201422	10	-0.297772	0.0526511	0.206392	Efficiency	-0.179277	0.0316992	0.124261	2	FAS-mechanistic
g26t_c39t	g26t_c39t	26_39	26_39	-0.125226	-0.0822384	-0.193463	-0.164462	-0.226031	-0.251318	-0.101052	-0.140466	-0.298238	-0.186792	10	-0.176929	0.0682423	0.26751	Efficiency	-0.106522	0.041086	0.161057	2	FAS-mechanistic
g26t_c41g	g26t_c41g	26_41	26_41	-0.0597099	-0.0795793	-0.0235692	-0.120174	-0.0397347	-0.00134326	-0.110819	-0.183352	-0.112662	-0.127632	10	-0.0858575	0.0554199	0.217246	Efficiency	-0.0516914	0.0333662	0.130795	2	FAS-mechanistic
g26t_g44a	g26t_g44a	26_44	26_44	-0.156744	-0.230137	-0.188241	-0.052084	-0.0219343	-0.10533	-0.0772386	-0.0357863	-0.0692441	-0.0532585	10	-0.0989999	0.0700182	0.274471	Efficiency	-0.059604	0.0421552	0.165248	2	FAS-mechanistic
g26t_t49c	g26t_t49c	26_49	26_49	0.119482	0.138181	0.154608	0.150772	0.177944	0.112465	0.161725	0.0249884	0.0375321	-0.0419577	10	0.103574	0.0722581	0.283252	Efficiency	0.0623579	0.0435038	0.170535	2	FAS-mechanistic
g26t_g51c	g26t_g51c	26_51	26_51	0.38396	0.414525	0.254677	0.265982	0.357453	0.248223	0.34502	0.245866	0.402803	0.479292	10	0.33978	0.0824657	0.323265	Efficiency	0.204568	0.0496494	0.194625	2	FAS-mechanistic
c32t_g35t	c32t_g35t	32_35	32_35	0.82572	0.809815	0.860183	0.888844	0.854117	0.969165	0.915195	0.840834	0.849161	0.871903	10	0.868494	0.0464624	0.182133	Efficiency	0.522886	0.0279732	0.109655	2	FAS-mechanistic
c32t_c39t	c32t_c39t	32_39	32_39	-0.140498	-0.0662184	-0.116308	-0.0817752	-0.0949396	-0.129066	-0.227185	-0.154593	-0.173773	-0.0815302	10	-0.126589	0.0495762	0.194339	Efficiency	-0.0762141	0.0298479	0.117004	2	FAS-mechanistic
c32t_c41g	c32t_c41g	32_41	32_41	-0.0602828	-0.0342933	-0.0208998	-0.00845346	-0.0116443	-0.0664658	-0.0358295	-0.040008	0.0411684	-0.0104591	10	-0.0247168	0.0306432	0.120121	Efficiency	-0.014881	0.0184491	0.0723203	2	FAS-mechanistic
c32t_g44a	c32t_g44a	32_44	32_44	-0.277921	-0.233574	-0.212345	-0.204689	-0.224421	-0.16635	-0.197476	-0.246323	-0.220845	-0.282077	10	-0.226602	0.0355101	0.139199	Efficiency	-0.136428	0.0213792	0.0838066	2	FAS-mechanistic
c32t_t49c	c32t_t49c	32_49	32_49	0.156412	0.153243	0.192092	0.222394	0.340618	0.254907	0.278919	0.363237	0.206347	0.163993	10	0.233216	0.0749938	0.293976	Efficiency	0.14041	0.0451509	0.176991	2	FAS-mechanistic
c32t_g51c	c32t_g51c	32_51	32_51	0.186885	0.0850931	0.152171	0.24219	0.10425	0.185419	0.10463	0.0991578	0.0843024	0.19038	10	0.143448	0.0553629	0.217022	Efficiency	0.0863644	0.0333318	0.130661	2	FAS-mechanistic
g35t_c39t	g35t_c39t	35_39	35_39	-0.598375	-0.652768	-0.618435	-0.520207	-0.490732	-0.487274	-0.525637	-0.530719	-0.515169	-0.526065	10	-0.546538	0.0563237	0.220789	Efficiency	-0.329049	0.0339103	0.132928	2	FAS-mechanistic
g35t_c41g	g35t_c41g	35_41	35_41	0.262798	0.289297	0.361895	0.242255	0.31546	0.293603	0.293986	0.314834	0.366839	0.339027	10	0.307999	0.0402089	0.157619	Efficiency	0.185434	0.0242082	0.0948961	2	FAS-mechanistic
g35t_g44a	g35t_g44a	35_44	35_44	-0.141474	-0.0883096	-0.158338	-0.0387264	-0.0174294	-0.0539763	-0.104087	-0.141107	-0.190519	-0.0877413	10	-0.102171	0.0557314	0.218467	Efficiency	-0.061513	0.0335537	0.13153	2	FAS-mechanistic
g35t_t49c	g35t_t49c	35_49	35_49	0.21655	0.344488	0.297275	0.36151	0.22838	0.262995	0.309159	0.362261	0.370488	0.228518	10	0.298163	0.0607706	0.238221	Efficiency	0.179512	0.0365876	0.143423	2	FAS-mechanistic
g35t_g51c	g35t_g51c	35_51	35_51	0.465294	0.222729	0.206703	0.197166	0.324455	0.261577	0.280804	0.202119	0.242121	0.276018	10	0.267899	0.0804266	0.315272	Efficiency	0.161291	0.0484217	0.189813	2	FAS-mechanistic
c39t_c41g	c39t_c41g	39_41	39_41	-0.409682	-0.45579	-0.285438	-0.348807	-0.29748	-0.372904	-0.418946	-0.321502	-0.280395	-0.230382	10	-0.342133	0.0717296	0.28118	Efficiency	-0.205985	0.0431856	0.169287	2	FAS-mechanistic
c39t_g44a	c39t_g44a	39_44	39_44	-0.645997	-0.681782	-0.753773	-0.706921	-0.621321	-0.605007	-0.537157	-0.574803	-0.669608	-0.618217	10	-0.641459	0.0640618	0.251122	Efficiency	-0.386197	0.0385691	0.151191	2	FAS-mechanistic
c39t_t49c	c39t_t49c	39_49	39_49	0.344605	0.298798	0.336141	0.42962	0.41588	0.34414	0.312816	0.39763	0.429192	0.271531	10	0.358035	0.056756	0.222484	Efficiency	0.215559	0.0341706	0.133949	2	FAS-mechanistic
c39t_g51c	c39t_g51c	39_51	39_51	0.466445	0.503856	0.558337	0.406732	0.43942	0.446338	0.525529	0.458699	0.565743	0.5902	10	0.49613	0.0618765	0.242556	Efficiency	0.2987	0.0372535	0.146034	2	FAS-mechanistic
c41g_g44a	c41g_g44a	41_44	41_44	-0.100057	-0.0977078	-0.155802	-0.0911509	-0.0627103	-0.0336862	-0.117595	-0.123562	-0.125939	-0.115691	10	-0.10239	0.0344997	0.135239	Efficiency	-0.0616451	0.0207709	0.0814221	2	FAS-mechanistic
c41g_t49c	c41g_t49c	41_49	41_49	0.0441631	0.0993389	0.147019	0.137782	0.0229256	0.182172	0.169483	0.156662	0.0597995	0.0473229	10	0.106667	0.0590989	0.231668	Efficiency	0.0642199	0.0355811	0.139478	2	FAS-mechanistic
c41g_g51c	c41g_g51c	41_51	41_51	-0.205681	-0.34436	-0.405212	-0.313831	-0.182971	-0.290595	-0.13525	-0.195127	-0.255634	-0.307704	10	-0.263637	0.0835693	0.327592	Efficiency	-0.158725	0.0503138	0.19723	2	FAS-mechanistic
g44a_t49c	g44a_t49c	44_49	44_49	0.2917	0.313388	0.412749	0.285102	0.305985	0.304068	0.360178	0.423276	0.429409	0.354009	10	0.347987	0.0564602	0.221324	Efficiency	0.209509	0.0339925	0.13325	2	FAS-mechanistic
g44a_g51c	g44a_g51c	44_51	44_51	0.25954	0.272361	0.155614	0.0837654	0.199856	0.252101	0.274228	0.0644176	0.2969	0.233438	10	0.209222	0.0820067	0.321466	Efficiency	0.125965	0.049373	0.193542	2	FAS-mechanistic
t49c_g51c	t49c_g51c	49_51	49_51	-3.5313	-3.41315	-3.48224	-3.50475	-3.48326	-3.699	-3.56422	-3.6538	-3.51079	-3.48206	10	-3.53246	0.0859079	0.336759	Efficiency	-2.12676	0.0517218	0.202749	2	FAS-mechanistic
WT	WT			-3.3539	-3.41497	-3.1989	-3.11364	-3.45554	-3.46162	-3.11258	-3.0671	-3.40697	-3.18967	10	-3.27749	0.1561	0.611913	Efficiency	-1.97325	0.0939819	0.368409	0	FAS
c18g	c18g	18	18	-0.919369	-0.451417	-0.652515	-1.06515	-0.808892	-0.820908	-1.00571	-1.29524	-1.26319	-0.951852	10	-0.923424	0.258453	1.01313	Efficiency	-0.555958	0.155604	0.609969	1	FAS
c18t	c18t	18	18	1.18746	1.54412	1.33582	1.15886	1.48351	1.3281	1.12489	1.05809	1.38723	1.41427	10	1.30223	0.162524	0.637094	Efficiency	0.784024	0.0978494	0.38357	1	FAS
t19g	t19g	19	19	-1.24649	-1.18593	-1.11558	-1.22877	-1.2761	-1.52879	-1.70751	-1.38317	-1.42114	-1.2953	10	-1.33888	0.176521	0.691962	Efficiency	-0.806087	0.106276	0.416604	1	FAS
t24c	t24c	24	24	-2.34905	-2.53158	-2.22388	-2.36313	-2.09082	-2.47021	-2.07961	-2.12665	-2.24562	-2.18887	10	-2.26694	0.156894	0.615024	Efficiency	-1.36484	0.0944597	0.370282	1	FAS
g26t	g26t	26	26	1.22415	1.35935	1.20125	1.12234	1.26045	1.09099	1.08583	1.01575	1.17898	0.937435	10	1.14765	0.123155	0.482767	Efficiency	0.690956	0.0741468	0.290655	1	FAS
c32t	c32t	32	32	0.676832	0.706745	0.697662	0.662441	0.694448	0.714112	0.517611	0.439446	0.679065	0.627731	10	0.641609	0.0912559	0.357723	Efficiency	0.386288	0.0549416	0.215371	1	FAS
g35t	g35t	35	35	2.14935	2.24477	2.16666	2.29549	2.36983	2.42758	2.13443	2.11575	2.18571	2.21786	10	2.23074	0.1043	0.408855	Efficiency	1.34304	0.0627948	0.246156	1	FAS
c39t	c39t	39	39	0.480972	0.737103	0.645054	0.748367	0.784695	0.723896	0.66747	0.643249	0.293599	0.662693	10	0.63871	0.147468	0.578073	Efficiency	0.384542	0.0887845	0.348035	1	FAS
c41g	c41g	41	41	-2.10469	-2.22073	-2.05787	-2.12315	-2.28055	-2.1978	-2.3546	-2.15866	-2.15428	-2.21623	10	-2.18686	0.0871445	0.341606	Efficiency	-1.31662	0.0524663	0.205668	1	FAS
g44a	g44a	44	44	1.66623	1.73622	1.47699	1.56841	1.67323	1.73039	1.56425	1.52067	1.62928	1.79626	10	1.63619	0.102894	0.403346	Efficiency	0.985088	0.0619487	0.242839	1	FAS
t49c	t49c	49	49	-2.9491	-3.27866	-2.57179	-2.886	-2.56038	-3.00986	-2.7084	-2.7087	-2.79745	-2.75532	10	-2.82257	0.217541	0.85276	Efficiency	-1.69936	0.130973	0.513413	1	FAS
g51c	g51c	51	51	-2.48807	-2.90222	-3.25099	-3.04649	-2.62165	-2.82887	-2.69185	-2.95301	-2.91644	-2.71061	10	-2.84102	0.222203	0.871037	Efficiency	-1.71047	0.13378	0.524417	1	FAS
c18g_t19g	c18g_t19g	18_19	18_19	2.68296	2.81216	2.71318	2.87754	2.90586	2.92473	3.12724	3.06809	3.26782	2.91727	10	2.92969	0.181824	0.71275	Efficiency	1.76385	0.109469	0.429119	2	FAS
c18t_t19g	c18t_t19g	18_19	18_19	-1.01578	-0.967209	-0.800937	-0.912283	-0.900105	-0.926884	-0.819385	-0.75917	-1.05961	-1.15629	10	-0.931766	0.122933	0.481897	Efficiency	-0.56098	0.074013	0.290131	2	FAS
c18g_t24c	c18g_t24c	18_24	18_24	-0.659329	-0.581028	-0.611543	-0.637668	-0.604175	-0.6179	-0.685376	-0.614976	-0.66564	-0.691263	10	-0.63689	0.0369867	0.144988	Efficiency	-0.383447	0.0222683	0.0872915	2	FAS
c18t_t24c	c18t_t24c	18_24	18_24	-0.538403	-0.458973	-0.505553	-0.49609	-0.54662	-0.516109	-0.694733	-0.579304	-0.701694	-0.764701	10	-0.580218	0.103411	0.405372	Efficiency	-0.349327	0.0622599	0.244059	2	FAS
c18g_g26t	c18g_g26t	18_26	18_26	0.321396	0.146393	0.125594	0.255859	0.134546	0.132316	0.206287	0.320469	0.199449	0.270098	10	0.211241	0.0769814	0.301767	Efficiency	0.12718	0.0463475	0.181682	2	FAS
c18t_g26t	c18t_g26t	18_26	18_26	0.544193	0.549093	0.453408	0.563257	0.402743	0.470252	0.549667	0.529781	0.444252	0.613062	10	0.511971	0.0655667	0.257021	Efficiency	0.308238	0.0394751	0.154743	2	FAS
c18g_c32t	c18g_c32t	18_32	18_32	0.256046	0.152618	0.194351	0.349809	0.396039	0.428377	0.477249	0.47253	0.294689	0.260537	10	0.328225	0.114408	0.448481	Efficiency	0.197611	0.0688809	0.270013	2	FAS
c18t_c32t	c18t_c32t	18_32	18_32	0.0911721	0.0704712	0.0883035	0.211914	0.180314	0.241141	0.208415	0.20416	0.0664802	0.107932	10	0.14703	0.0680309	0.266681	Efficiency	0.0885213	0.0409587	0.160558	2	FAS
c18g_g35t	c18g_g35t	18_35	18_35	0.452218	0.378142	0.336651	0.56288	0.387073	0.338736	0.486314	0.51271	0.574025	0.609843	10	0.463859	0.100753	0.394951	Efficiency	0.279272	0.0606593	0.237784	2	FAS
c18t_g35t	c18t_g35t	18_35	18_35	0.492715	0.412756	0.33731	0.459415	0.322389	0.385727	0.567281	0.467687	0.632436	0.571065	10	0.464878	0.103392	0.405296	Efficiency	0.279885	0.0622482	0.244013	2	FAS
c18g_c39t	c18g_c39t	18_39	18_39	0.80694	0.580993	0.562866	0.718594	0.581735	0.610409	0.567244	0.714606	0.897756	0.81732	10	0.685846	0.122687	0.480933	Efficiency	0.412921	0.0738651	0.289551	2	FAS
c18t_c39t	c18t_c39t	18_39	18_39	0.658252	0.424858	0.384886	0.518246	0.402085	0.458841	0.495704	0.564956	0.670836	0.574402	10	0.515307	0.101199	0.396699	Efficiency	0.310246	0.0609278	0.238837	2	FAS
c18g_c41g	c18g_c41g	18_41	18_41	-0.125224	-0.0363498	-0.00293118	-0.0651302	0.132178	0.0177325	0.134507	0.0214954	0.1291	0.0899147	10	0.0295292	0.0904459	0.354548	Efficiency	0.0177784	0.054454	0.21346	2	FAS
c18t_c41g	c18t_c41g	18_41	18_41	-0.0298469	0.141442	0.23191	0.0976121	0.173867	0.140105	0.186632	0.103699	0.159107	0.185443	10	0.138997	0.0716113	0.280716	Efficiency	0.0836847	0.0431144	0.169008	2	FAS
c18g_g44a	c18g_g44a	18_44	18_44	0.373186	0.176615	0.371282	0.375179	0.323002	0.375269	0.351557	0.411606	0.553675	0.247667	10	0.355904	0.0991401	0.388629	Efficiency	0.214276	0.0596884	0.233979	2	FAS
c18t_g44a	c18t_g44a	18_44	18_44	0.116993	-0.0358336	-0.0205604	0.0906085	0.067918	0.165117	0.206401	0.170626	0.271073	0.0706821	10	0.110302	0.0966122	0.37872	Efficiency	0.0664088	0.0581664	0.228012	2	FAS
c18g_t49c	c18g_t49c	18_49	18_49	-0.505762	-0.362936	-0.710431	-0.536643	-0.701987	-0.716179	-0.633577	-0.735013	-0.874445	-0.762349	10	-0.653932	0.147999	0.580158	Efficiency	-0.393707	0.0891047	0.34929	2	FAS
c18t_t49c	c18t_t49c	18_49	18_49	-0.309113	-0.181896	-0.325559	-0.321573	-0.54341	-0.486415	-0.439925	-0.36983	-0.492012	-0.663854	10	-0.413359	0.139188	0.545618	Efficiency	-0.248867	0.0837999	0.328496	2	FAS
c18g_g51c	c18g_g51c	18_51	18_51	-0.62492	-0.674045	-0.352919	-0.670972	-0.698231	-0.491367	-0.202986	-0.405683	-0.420003	-0.53508	10	-0.507621	0.163399	0.640524	Efficiency	-0.305619	0.0983761	0.385634	2	FAS
c18t_g51c	c18t_g51c	18_51	18_51	-0.595019	-0.669515	-0.326676	-0.648074	-0.745589	-0.437422	-0.321611	-0.470732	-0.437464	-0.557357	10	-0.520946	0.145088	0.568743	Efficiency	-0.313641	0.0873515	0.342418	2	FAS
t19g_t24c	t19g_t24c	19_24	19_24	0.158054	0.111813	0.185722	0.0698623	0.104898	0.160706	0.0931202	0.0943585	0.0427848	0.103038	10	0.112436	0.0438316	0.17182	Efficiency	0.0676931	0.0263893	0.103446	2	FAS
t19g_g26t	t19g_g26t	19_26	19_26	-0.0783173	-0.166062	-0.186746	-0.107835	-0.0621067	-0.0050114	0.00694388	-0.143021	-0.104747	-0.014677	10	-0.0861579	0.0679491	0.26636	Efficiency	-0.0518723	0.0409095	0.160365	2	FAS
t19g_c32t	t19g_c32t	19_32	19_32	0.0712368	0.0997775	0.0955258	0.0642788	0.0737415	0.0644448	0.0852307	0.0920637	0.139058	0.0400795	10	0.0825437	0.0267228	0.104753	Efficiency	0.0496964	0.0160888	0.0630679	2	FAS
t19g_g35t	t19g_g35t	19_35	19_35	0.0844166	0.0502528	0.0330844	0.011021	0.0366882	0.101996	0.118854	-0.0114644	0.0705915	0.10125	10	0.059669	0.0428243	0.167871	Efficiency	0.0359244	0.0257829	0.101069	2	FAS
t19g_c39t	t19g_c39t	19_39	19_39	0.0624012	-0.0107806	-0.0873966	0.0274404	0.0366323	0.183944	0.163986	0.0720307	0.0374229	0.0589116	10	0.0544592	0.0780821	0.306082	Efficiency	0.0327877	0.0470102	0.18428	2	FAS
t19g_c41g	t19g_c41g	19_41	19_41	-0.066513	-0.148885	-0.0973972	-0.0923033	-0.154973	-0.164497	-0.190773	-0.0975989	-0.181195	-0.149395	10	-0.134353	0.0424731	0.166495	Efficiency	-0.0808887	0.0255714	0.10024	2	FAS
t19g_g44a	t19g_g44a	19_44	19_44	0.244175	0.22615	0.188109	0.201387	0.214983	0.269722	0.27864	0.159184	0.212508	0.26347	10	0.225833	0.0383347	0.150272	Efficiency	0.135965	0.0230798	0.0904729	2	FAS
t19g_t49c	t19g_t49c	19_49	19_49	-0.324017	-0.278532	-0.0419789	-0.354308	-0.333302	-0.375308	-0.383496	-0.0731272	-0.13662	-0.295773	10	-0.259646	0.127459	0.499639	Efficiency	-0.156323	0.076738	0.300813	2	FAS
t19g_g51c	t19g_g51c	19_51	19_51	-0.0522304	0.0711427	0.0933066	0.0652956	0.0545007	0.159245	0.0296801	-0.0443583	0.0125452	0.0210892	10	0.0410216	0.0629913	0.246926	Efficiency	0.0246975	0.0379246	0.148665	2	FAS
t24c_g26t	t24c_g26t	24_26	24_26	1.15885	1.18895	1.10753	1.23542	1.18306	1.22925	1.20651	1.15334	1.25554	1.36376	10	1.20822	0.0700868	0.27474	Efficiency	0.727423	0.0421965	0.16541	2	FAS
t24c_c32t	t24c_c32t	24_32	24_32	0.08851	0.0790915	0.0562876	0.100456	0.00431795	0.137703	0.00345472	0.0318808	0.0139133	0.0189132	10	0.0534527	0.046353	0.181704	Efficiency	0.0321818	0.0279073	0.109397	2	FAS
t24c_g35t	t24c_g35t	24_35	24_35	0.0577587	-0.00479197	0.127315	0.0255767	-0.0707955	0.0880648	-0.0215997	-0.0416194	-0.0782922	-0.106624	10	-0.00250072	0.0764666	0.299749	Efficiency	-0.00150559	0.0460375	0.180467	2	FAS
t24c_c39t	t24c_c39t	24_39	24_39	0.0177936	0.0720328	-0.0968476	-0.144447	-0.184705	-0.0844818	-0.188094	-0.174251	-0.187936	-0.163339	10	-0.113427	0.0919463	0.36043	Efficiency	-0.0682902	0.0553573	0.217001	2	FAS
t24c_c41g	t24c_c41g	24_41	24_41	-0.258591	-0.406723	-0.293339	-0.264116	-0.200454	-0.174259	-0.269427	-0.161391	-0.139428	-0.190395	10	-0.235812	0.0795123	0.311688	Efficiency	-0.141973	0.0478712	0.187655	2	FAS
t24c_g44a	t24c_g44a	24_44	24_44	0.236594	0.247675	0.201855	0.300276	0.167893	0.158228	0.131057	0.15057	0.151457	0.0937593	10	0.183936	0.0620986	0.243426	Efficiency	0.110741	0.0373871	0.146558	2	FAS
t24c_t49c	t24c_t49c	24_49	24_49	-0.269538	-0.188481	-0.150047	-0.137828	-0.147409	-0.23371	-0.150393	-0.0305453	-0.131002	-0.206368	10	-0.164532	0.0655137	0.256814	Efficiency	-0.0990584	0.0394432	0.154617	2	FAS
t24c_g51c	t24c_g51c	24_51	24_51	0.301418	0.392239	0.319003	0.393468	0.367617	0.388635	0.400767	0.41249	0.685748	0.554356	10	0.421574	0.114765	0.44988	Efficiency	0.253813	0.0690956	0.270855	2	FAS
g26t_c32t	g26t_c32t	26_32	26_32	-0.0334289	-0.152365	-0.143188	-0.133126	-0.151987	-0.0874838	-0.130704	-0.0300225	-0.090491	0.0729779	10	-0.0879817	0.0725737	0.284489	Efficiency	-0.0529704	0.0436938	0.17128	2	FAS
g26t_g35t	g26t_g35t	26_35	26_35	0.0878865	0.24283	0.164221	0.176979	0.146515	0.230567	0.249222	0.257276	0.289042	0.212671	10	0.205721	0.0609864	0.239067	Efficiency	0.123857	0.0367175	0.143933	2	FAS
g26t_c39t	g26t_c39t	26_39	26_39	-0.00305732	-0.113543	0.0810895	0.0879985	0.174434	0.123914	0.0871702	0.0812446	0.268677	0.137576	10	0.0925504	0.101467	0.397752	Efficiency	0.055721	0.0610896	0.239471	2	FAS
g26t_c41g	g26t_c41g	26_41	26_41	0.203318	0.182309	0.122451	0.149912	0.174891	0.167926	0.256274	0.218478	0.212998	0.288284	10	0.197684	0.0493553	0.193473	Efficiency	0.119018	0.0297149	0.116482	2	FAS
g26t_g44a	g26t_g44a	26_44	26_44	-0.0960579	0.0786194	0.033579	-0.0857184	-0.102428	-0.0389804	0.022512	-0.0691469	-0.111296	-0.094209	10	-0.0463126	0.0674914	0.264566	Efficiency	-0.027883	0.040634	0.159285	2	FAS
g26t_t49c	g26t_t49c	26_49	26_49	-0.0384466	-0.0186124	-0.0513433	-0.0400547	0.0139356	0.128048	0.022364	0.0641371	0.0756547	0.159027	10	0.031471	0.0733169	0.287402	Efficiency	0.0189474	0.0441413	0.173034	2	FAS
g26t_g51c	g26t_g51c	26_51	26_51	-0.150334	-0.276405	-0.0639708	-0.109021	-0.253636	-0.102125	-0.420666	-0.238079	-0.468977	-0.484526	10	-0.256774	0.155905	0.611146	Efficiency	-0.154593	0.0938641	0.367947	2	FAS
c32t_g35t	c32t_g35t	32_35	32_35	-1.18227	-1.13896	-1.1102	-1.22072	-1.16983	-1.27572	-1.22333	-1.19728	-1.3246	-1.23188	10	-1.20748	0.0629911	0.246925	Efficiency	-0.726976	0.0379245	0.148664	2	FAS
c32t_c39t	c32t_c39t	32_39	32_39	0.115535	0.0357906	0.0715239	0.0245008	0.046149	0.050815	0.235259	0.142009	0.290568	0.131984	10	0.114414	0.0891414	0.349434	Efficiency	0.0688839	0.0536686	0.210381	2	FAS
c32t_c41g	c32t_c41g	32_41	32_41	0.0551018	0.00681184	0.0483947	0.100892	0.117392	0.0792845	0.099062	0.0707968	-0.00819766	0.00798794	10	0.0577526	0.0438097	0.171734	Efficiency	0.0347706	0.0263761	0.103394	2	FAS
c32t_g44a	c32t_g44a	32_44	32_44	0.182445	0.251095	0.161222	0.214281	0.22788	0.110536	0.260861	0.325118	0.229814	0.271931	10	0.223518	0.0608258	0.238437	Efficiency	0.134572	0.0366208	0.143554	2	FAS
c32t_t49c	c32t_t49c	32_49	32_49	-0.175486	-0.19119	-0.210249	-0.222645	-0.295302	-0.235655	-0.351536	-0.428391	-0.306993	-0.219576	10	-0.263702	0.0802957	0.314759	Efficiency	-0.158765	0.0483429	0.189504	2	FAS
c32t_g51c	c32t_g51c	32_51	32_51	-0.171908	-0.0930196	-0.0863066	-0.278971	-0.217089	-0.266416	-0.100582	-0.0747953	-0.153236	-0.231551	10	-0.167387	0.0776075	0.304221	Efficiency	-0.100777	0.0467244	0.18316	2	FAS
g35t_c39t	g35t_c39t	35_39	35_39	0.591959	0.659594	0.553502	0.418878	0.483057	0.380751	0.545733	0.490596	0.718535	0.590112	10	0.543272	0.103929	0.4074	Efficiency	0.327083	0.0625714	0.24528	2	FAS
g35t_c41g	g35t_c41g	35_41	35_41	-0.190095	-0.280547	-0.277792	-0.217809	-0.222789	-0.201789	-0.237598	-0.278726	-0.37956	-0.271816	10	-0.255852	0.0550688	0.21587	Efficiency	-0.154039	0.0331548	0.129967	2	FAS
g35t_g44a	g35t_g44a	35_44	35_44	-0.118217	-0.183468	-0.116572	-0.141761	-0.103929	-0.182622	-0.00847189	-0.0146539	0.00311483	-0.112162	10	-0.0978742	0.0687636	0.269553	Efficiency	-0.0589262	0.0413999	0.162288	2	FAS
g35t_t49c	g35t_t49c	35_49	35_49	0.0650999	-0.0194241	-0.0872278	-0.133895	-0.150245	0.0479369	-0.170946	-0.211559	-0.342249	-0.177244	10	-0.117975	0.123994	0.486057	Efficiency	-0.0710283	0.0746521	0.292636	2	FAS
g35t_g51c	g35t_g51c	35_51	35_51	-0.421539	-0.125214	-0.0673369	-0.194027	-0.281367	-0.322232	-0.256387	-0.0861002	-0.213088	-0.275734	10	-0.224302	0.110565	0.433416	Efficiency	-0.135044	0.066567	0.260943	2	FAS
c39t_c41g	c39t_c41g	39_41	39_41	0.64881	0.754663	0.556333	0.624087	0.653409	0.707402	0.738119	0.614831	0.515319	0.452199	10	0.626517	0.0968727	0.379741	Efficiency	0.377202	0.0583233	0.228627	2	FAS
c39t_g44a	c39t_g44a	39_44	39_44	0.45332	0.595376	0.645257	0.553724	0.537299	0.548656	0.555074	0.489054	0.749966	0.576599	10	0.570433	0.0822706	0.322501	Efficiency	0.343435	0.0495319	0.194165	2	FAS
c39t_t49c	c39t_t49c	39_49	39_49	-0.240161	-0.145458	-0.254719	-0.199175	-0.253711	-0.142277	-0.212602	-0.163213	-0.337167	-0.245163	10	-0.219365	0.060015	0.235259	Efficiency	-0.132071	0.0361327	0.14164	2	FAS
c39t_g51c	c39t_g51c	39_51	39_51	-0.412745	-0.412937	-0.411761	-0.381572	-0.406143	-0.63138	-0.643046	-0.53842	-0.633814	-0.555854	10	-0.502767	0.108506	0.425344	Efficiency	-0.302697	0.0653273	0.256083	2	FAS
c41g_g44a	c41g_g44a	41_44	41_44	0.327566	0.338306	0.363804	0.323806	0.364145	0.25556	0.315031	0.351467	0.293553	0.400854	10	0.333409	0.0406618	0.159394	Efficiency	0.200733	0.0244809	0.0959651	2	FAS
c41g_t49c	c41g_t49c	41_49	41_49	-0.171146	-0.310352	-0.2843	-0.33034	-0.359318	-0.527335	-0.465107	-0.345165	-0.324826	-0.337977	10	-0.345587	0.0964105	0.377929	Efficiency	-0.208064	0.058045	0.227536	2	FAS
c41g_g51c	c41g_g51c	41_51	41_51	0.177724	0.329996	0.402231	0.284651	0.274921	0.302626	0.095561	0.175704	0.281447	0.349323	10	0.267418	0.0922436	0.361595	Efficiency	0.161002	0.0555363	0.217702	2	FAS
g44a_t49c	g44a_t49c	44_49	44_49	-0.103666	-0.142608	-0.163072	0.0217193	-0.0887768	-0.035262	-0.206205	-0.22441	-0.281223	-0.205503	10	-0.142901	0.0926552	0.363209	Efficiency	-0.0860349	0.0557841	0.218674	2	FAS
g44a_g51c	g44a_g51c	44_51	44_51	-0.0712703	-0.0204713	-0.00129227	0.175963	-0.126123	-0.144229	-0.229151	0.0143215	-0.275207	-0.0934776	10	-0.0770937	0.129499	0.507637	Efficiency	-0.0464151	0.0779664	0.305628	2	FAS
t49c_g51c	t49c_g51c	49_51	49_51	4.39012	4.59832	4.22225	4.437	4.58746	4.66906	4.59956	4.49394	4.96399	4.68773	10	4.56494	0.199273	0.781151	Efficiency	2.74837	0.119975	0.470301	2	FAS
WT	WT			-1.86426	-1.85999	-1.85413	-1.90443	-1.87358	-1.89981	-1.90157	-1.8612	-1.8695	-1.86472	10	-1.87532	0.0191241	0.0749664	Binding	-1.12906	0.0115139	0.0451343	0	FOSJUN
T1A	T1A	1	1	-0.596725	-0.598963	-0.582917	-0.624466	-0.55628	-0.608403	-0.638454	-0.594298	-0.586329	-0.568848	10	-0.595568	0.024396	0.0956323	Binding	-0.358568	0.0146879	0.0575765	1	FOSJUN
T1C	T1C	1	1	-0.515103	-0.719854	-0.593796	-0.641479	-0.512332	-0.806702	-0.67094	-0.590211	-0.513684	-0.365571	10	-0.592967	0.125071	0.490276	Binding	-0.357002	0.0753001	0.295176	1	FOSJUN
T1D	T1D	1	1	0.518924	0.652188	0.443481	0.681904	0.418981	0.325647	0.416853	0.38866	0.51627	0.392498	10	0.475541	0.116388	0.456239	Binding	0.286305	0.0700724	0.274684	1	FOSJUN
T1E	T1E	1	1	-1.21117	-1.24241	-1.19212	-1.49209	-1.07188	-1.22656	-1.26402	-1.15455	-1.30812	-1.17093	10	-1.23338	0.111543	0.437248	Binding	-0.742573	0.0671555	0.26325	1	FOSJUN
T1F	T1F	1	1	-0.600979	-0.5584	-0.636397	-0.665742	-0.58498	-0.591614	-0.596331	-0.665664	-0.560166	-0.561346	10	-0.602162	0.0408706	0.160213	Binding	-0.362538	0.0246066	0.0964578	1	FOSJUN
T1G	T1G	1	1	0.19475	0.203255	0.20307	0.190726	0.204546	0.174672	0.18464	0.167733	0.195446	0.180041	10	0.189888	0.0127775	0.0500879	Binding	0.114324	0.00769284	0.030156	1	FOSJUN
T1H	T1H	1	1	-0.224706	-0.20365	-0.279631	-0.236514	-0.228385	-0.152263	-0.181823	-0.260057	-0.223051	-0.206028	10	-0.219611	0.0365782	0.143386	Binding	-0.132219	0.0220223	0.0863273	1	FOSJUN
T1I	T1I	1	1	-1.53805	-1.34493	-0.906938	-1.02666	-0.959292	-1.62475	-1.81745	-1.50094	-1.39358	-1.12433	10	-1.32369	0.307603	1.2058	Binding	-0.796943	0.185196	0.725968	1	FOSJUN
T1K	T1K	1	1	0.07932	-0.117333	-0.198157	-0.0720709	-0.231018	-0.240173	-0.0494507	0.0102107	0.0413681	-0.0593261	10	-0.0836629	0.112228	0.439936	Binding	-0.0503702	0.0675684	0.264868	1	FOSJUN
T1L	T1L	1	1	-1.39085	-1.34595	-1.31045	-1.34758	-1.37477	-1.34539	-1.3833	-1.31296	-1.31151	-1.32665	10	-1.34494	0.0300766	0.1179	Binding	-0.809738	0.0181079	0.0709831	1	FOSJUN
T1M	T1M	1	1	-0.897646	-1.13842	-1.01929	-0.877558	-0.876833	-0.901622	-0.918846	-0.926877	-0.957151	-0.992174	10	-0.950642	0.081184	0.318241	Binding	-0.572344	0.0488777	0.191601	1	FOSJUN
T1N	T1N	1	1	0.577698	0.662407	0.554057	0.530475	0.539742	0.613056	0.637694	0.669254	0.735754	0.703	10	0.622314	0.0710351	0.278458	Binding	0.374671	0.0427675	0.167649	1	FOSJUN
T1P	T1P	1	1	0.636124	0.629276	0.633823	0.667079	0.636659	0.661164	0.658474	0.638331	0.658073	0.643614	10	0.646262	0.0135492	0.0531128	Binding	0.389089	0.00815744	0.0319772	1	FOSJUN
T1Q	T1Q	1	1	-0.32536	-0.338853	-0.38506	-0.545528	-0.468227	-0.356445	-0.215295	-0.341947	-0.456001	-0.492995	10	-0.392571	0.0977423	0.38315	Binding	-0.236352	0.0588468	0.23068	1	FOSJUN
T1R	T1R	1	1	-0.141484	-0.118642	-0.107818	-0.138971	-0.122237	-0.165757	-0.164956	-0.179826	-0.10665	-0.150111	10	-0.139645	0.0255953	0.100334	Binding	-0.0840749	0.01541	0.060407	1	FOSJUN
T1S	T1S	1	1	0.0563818	0.0490447	0.0413942	-0.00150316	0.0928325	0.0215484	0.0608686	0.0323257	0.0888763	0.0425432	10	0.0484312	0.0286458	0.112292	Binding	0.0291585	0.0172465	0.0676064	1	FOSJUN
T1V	T1V	1	1	-0.981658	-0.942421	-0.987929	-1.06666	-1.0374	-1.00749	-1.00139	-1.02656	-0.917387	-0.945755	10	-0.991466	0.0464787	0.182197	Binding	-0.596923	0.027983	0.109693	1	FOSJUN
T1W	T1W	1	1	-0.309388	-0.39251	-0.250114	-0.337715	-0.328423	-0.304675	-0.281517	-0.362044	-0.348066	-0.335749	10	-0.32502	0.040697	0.159532	Binding	-0.195682	0.0245021	0.0960482	1	FOSJUN
T1Y	T1Y	1	1	-0.687522	-0.76709	-0.91154	-0.705328	-0.640822	-0.751928	-0.772703	-0.799917	-0.656495	-0.707229	10	-0.740058	0.0794432	0.311417	Binding	-0.44556	0.0478296	0.187492	1	FOSJUN
D2A	D2A	2	2	-0.571891	-0.475957	-0.435423	-0.51867	-0.482373	-0.480745	-0.437225	-0.443032	-0.493431	-0.516287	10	-0.485503	0.0426086	0.167026	Binding	-0.292303	0.025653	0.10056	1	FOSJUN
D2C	D2C	2	2	0.0589006	-0.0114385	-0.0722043	-0.0207243	0.137836	-0.0138899	0.0325572	-0.0204784	-0.0155212	0.028457	10	0.0103494	0.0576326	0.22592	Binding	0.00623098	0.0346984	0.136018	1	FOSJUN
D2E	D2E	2	2	-0.499326	-0.375062	-0.377052	-0.310296	-0.383484	-0.460507	-0.444612	-0.472933	-0.475621	-0.512563	10	-0.431146	0.065822	0.258022	Binding	-0.259576	0.0396289	0.155345	1	FOSJUN
D2F	D2F	2	2	0.220823	0.208823	0.187611	0.214626	0.289957	0.292422	0.291294	0.260335	0.268876	0.246524	10	0.248129	0.0383437	0.150307	Binding	0.149389	0.0230852	0.0904941	1	FOSJUN
D2G	D2G	2	2	0.60618	0.607286	0.608565	0.577425	0.618729	0.626762	0.633767	0.607629	0.615684	0.588489	10	0.609051	0.0166627	0.0653179	Binding	0.366686	0.010032	0.0393254	1	FOSJUN
D2H	D2H	2	2	-0.119411	-0.10013	-0.119796	-0.0515701	0.00513606	-0.0207376	-0.0127876	-0.118573	-0.124656	-0.131384	10	-0.0793908	0.0534859	0.209665	Binding	-0.0477981	0.0322018	0.126231	1	FOSJUN
D2I	D2I	2	2	-0.0584301	-0.15462	-0.059998	-0.104364	-0.0274495	-0.0193579	-0.164621	-0.0826932	-0.0995546	-0.0722767	10	-0.0843364	0.0481756	0.188848	Binding	-0.0507757	0.0290046	0.113698	1	FOSJUN
D2K	D2K	2	2	-0.807535	-0.836546	-0.842095	-0.951144	-0.91298	-0.827979	-0.73278	-0.851578	-0.805062	-0.842915	10	-0.841061	0.0593878	0.2328	Binding	-0.50637	0.0357551	0.14016	1	FOSJUN
D2L	D2L	2	2	-0.331786	-0.350461	-0.312252	-0.314215	-0.321826	-0.283272	-0.312554	-0.303272	-0.326242	-0.302623	10	-0.31585	0.0183076	0.0717659	Binding	-0.190161	0.0110223	0.0432075	1	FOSJUN
D2M	D2M	2	2	-0.332759	-0.303549	-0.358432	-0.327722	-0.351482	-0.245858	-0.312663	-0.36149	-0.451151	-0.361233	10	-0.340634	0.0525745	0.206092	Binding	-0.205082	0.0316531	0.12408	1	FOSJUN
D2N	D2N	2	2	0.0076524	-0.022836	-0.00974049	-0.0102582	0.0315977	-0.0125984	-0.0245965	-0.0690104	-0.0420863	-0.0334439	10	-0.018532	0.0274066	0.107434	Binding	-0.0111574	0.0165005	0.0646818	1	FOSJUN
D2P	D2P	2	2	1.3352	1.31858	1.30666	1.33179	1.34553	1.31439	1.34059	1.34784	1.31094	1.29994	10	1.32514	0.0171673	0.0672958	Binding	0.797818	0.0103358	0.0405162	1	FOSJUN
D2Q	D2Q	2	2	-0.210056	-0.217296	-0.32107	-0.453851	-0.332893	-0.210006	-0.254938	-0.288943	-0.260877	-0.25468	10	-0.280461	0.0746433	0.292602	Binding	-0.168855	0.0449398	0.176164	1	FOSJUN
D2R	D2R	2	2	-0.757722	-0.740106	-0.77984	-0.843219	-0.764704	-0.697887	-0.728749	-0.730731	-0.739855	-0.720268	10	-0.750308	0.040109	0.157227	Binding	-0.451731	0.0241481	0.0946604	1	FOSJUN
D2S	D2S	2	2	-0.0291272	-0.0569097	0.0376192	-0.00746891	-0.0612894	-0.0304328	-0.0327026	-0.046921	-0.0394568	-0.0810974	10	-0.0347787	0.0325743	0.127691	Binding	-0.0209389	0.0196117	0.0768779	1	FOSJUN
D2T	D2T	2	2	0.015687	0.022015	0.0494544	0.0327638	0.0688429	0.019785	0.0416506	0.064006	0.114598	0.0907233	10	0.0519526	0.0326343	0.127926	Binding	0.0312786	0.0196478	0.0770194	1	FOSJUN
D2V	D2V	2	2	0.00046403	-0.0221998	-0.01461	-0.0120961	-0.010459	0.0267199	0.0273055	0.0146841	0.00890532	-0.00732311	10	0.00113909	0.0175034	0.0686134	Binding	0.000685803	0.0105381	0.0413094	1	FOSJUN
D2W	D2W	2	2	0.354062	0.368133	0.371203	0.336359	0.324289	0.402705	0.353426	0.329845	0.329601	0.333252	10	0.350288	0.024796	0.0972003	Binding	0.210894	0.0149287	0.0585205	1	FOSJUN
D2Y	D2Y	2	2	0.210223	0.120897	0.172772	0.128652	0.0559245	0.15739	0.106821	0.173967	0.140737	0.117278	10	0.138466	0.0429702	0.168443	Binding	0.0833651	0.0258707	0.101413	1	FOSJUN
T3A	T3A	3	3	-0.694737	-0.668118	-0.661195	-0.685184	-0.662685	-0.600454	-0.651144	-0.709559	-0.725272	-0.690006	10	-0.674835	0.0348896	0.136767	Binding	-0.406292	0.0210057	0.0823423	1	FOSJUN
T3C	T3C	3	3	-0.0676159	-0.127404	-0.0535768	-0.0919093	-0.1393	-0.161104	-0.15232	-0.119489	-0.0217655	-0.150915	10	-0.10854	0.0476088	0.186627	Binding	-0.0653477	0.0286634	0.112361	1	FOSJUN
T3D	T3D	3	3	-0.379985	-0.308342	-0.249831	-0.194947	-0.0932187	-0.152966	-0.26082	-0.200524	-0.46961	-0.35528	10	-0.266552	0.113756	0.445925	Binding	-0.160481	0.0684882	0.268474	1	FOSJUN
T3E	T3E	3	3	-0.588173	-0.588368	-0.641492	-0.513902	-0.561886	-0.639423	-0.507532	-0.662707	-0.764881	-0.648135	10	-0.61165	0.0767714	0.300944	Binding	-0.368251	0.046221	0.181186	1	FOSJUN
T3F	T3F	3	3	-0.29008	-0.133454	-0.235505	-0.190792	-0.183762	-0.229156	-0.20027	-0.228445	-0.220701	-0.168218	10	-0.208038	0.0429517	0.168371	Binding	-0.125252	0.0258595	0.101369	1	FOSJUN
T3G	T3G	3	3	0.521933	0.524321	0.515713	0.533164	0.520663	0.526955	0.542557	0.508004	0.548548	0.510046	10	0.52519	0.0131666	0.0516132	Binding	0.316197	0.00792711	0.0310743	1	FOSJUN
T3H	T3H	3	3	-0.299476	-0.148926	-0.217381	-0.163217	-0.151631	-0.157915	-0.089507	-0.238995	-0.15235	-0.294077	10	-0.191347	0.0686145	0.268969	Binding	-0.115203	0.0413101	0.161936	1	FOSJUN
T3I	T3I	3	3	-0.61601	-0.584348	-0.674116	-0.639275	-0.769593	-0.609025	-0.614156	-0.697186	-0.67133	-0.697534	10	-0.657257	0.0556203	0.218031	Binding	-0.395709	0.0334868	0.131268	1	FOSJUN
T3K	T3K	3	3	-0.714259	-0.85224	-0.846614	-0.919743	-0.759496	-0.932057	-0.928357	-0.977477	-1.04932	-0.895599	10	-0.887516	0.0990808	0.388397	Binding	-0.534339	0.0596527	0.233839	1	FOSJUN
T3L	T3L	3	3	-0.637052	-0.699093	-0.702544	-0.715466	-0.617648	-0.585163	-0.662919	-0.648807	-0.697926	-0.681842	10	-0.664846	0.0423609	0.166055	Binding	-0.400278	0.0255039	0.0999752	1	FOSJUN
T3M	T3M	3	3	-0.596459	-0.61581	-0.644822	-0.646663	-0.552217	-0.669483	-0.664964	-0.529941	-0.535515	-0.483104	10	-0.593898	0.0650976	0.255183	Binding	-0.357563	0.0391927	0.153636	1	FOSJUN
T3N	T3N	3	3	-0.0271372	-0.14693	-0.0938754	-0.132035	-0.0518533	-0.0280409	-0.0835959	-0.279607	-0.134421	-0.112248	10	-0.108974	0.0738833	0.289623	Binding	-0.0656093	0.0444823	0.174371	1	FOSJUN
T3P	T3P	3	3	0.938066	0.904752	0.808012	0.94219	0.996424	0.964947	0.971902	0.878081	0.903197	0.972718	10	0.928029	0.0560966	0.219899	Binding	0.55873	0.0337736	0.132392	1	FOSJUN
T3Q	T3Q	3	3	-0.329743	-0.256001	-0.0815828	-0.238162	-0.458303	-0.273516	-0.798638	4.30398	5.74924	4.44184	10	1.20591	2.53697	9.94493	Binding	0.726032	1.52741	5.98745	1	FOSJUN
T3R	T3R	3	3	-0.853931	-0.881943	-0.870471	-0.925356	-0.827824	-0.890242	-0.863222	-0.918613	-0.866549	-0.838395	10	-0.873655	0.0315177	0.123549	Binding	-0.525993	0.0189756	0.0743843	1	FOSJUN
T3S	T3S	3	3	-0.393126	-0.391861	-0.381084	-0.507866	-0.412001	-0.384249	-0.379404	-0.401261	-0.371928	-0.379046	10	-0.400183	0.0396527	0.155439	Binding	-0.240934	0.0238734	0.0935836	1	FOSJUN
T3V	T3V	3	3	-0.382411	-0.386366	-0.381022	-0.400901	-0.37495	-0.334038	-0.312197	-0.324078	-0.306854	-0.32594	10	-0.352876	0.0353746	0.138669	Binding	-0.212453	0.0212977	0.0834869	1	FOSJUN
T3W	T3W	3	3	-0.0443611	-0.0642396	-0.0160427	-0.008498	-0.0772357	-0.0615969	-0.0641034	-0.0437706	-0.10349	-0.106658	10	-0.0589996	0.0324644	0.12726	Binding	-0.0355213	0.0195455	0.0766185	1	FOSJUN
T3Y	T3Y	3	3	-0.196213	-0.287725	-0.248779	-0.29163	-0.188989	-0.212718	-0.220158	-0.327423	-0.234709	-0.279067	10	-0.248741	0.0460806	0.180636	Binding	-0.149757	0.0277433	0.108754	1	FOSJUN
L4A	L4A	4	4	2.70487	2.75728	2.60695	2.64526	2.67354	2.56601	2.45788	2.42531	2.55917	2.54788	10	2.59442	0.104978	0.411512	Binding	1.562	0.0632029	0.247756	1	FOSJUN
L4C	L4C	4	4	2.79784	3.05204	3.12758	3.21484	3.15739	2.88784	3.06252	2.88125	2.73286	2.6007	10	2.95149	0.202385	0.79335	Binding	1.77697	0.121848	0.477645	1	FOSJUN
L4D	L4D	4	4	4.25565	3.32267	3.60469	3.72522	4.12712	3.8124	3.72912	4.3794	3.8755	3.60126	10	3.8433	0.325496	1.27595	Binding	2.3139	0.195969	0.768197	1	FOSJUN
L4E	L4E	4	4	3.42368	3.17875	3.72377	3.6638	3.48919	3.53037	3.49063	3.72725	3.55903	3.27209	10	3.50585	0.180671	0.70823	Binding	2.11074	0.108775	0.426398	1	FOSJUN
L4F	L4F	4	4	1.89534	1.83133	1.87974	1.96518	1.90652	1.9804	1.99223	1.83554	1.91305	1.97225	10	1.91716	0.0586983	0.230098	Binding	1.15424	0.03534	0.138533	1	FOSJUN
L4G	L4G	4	4	3.46289	3.55671	3.6092	3.64608	3.96818	3.72455	3.68891	3.62284	3.7041	3.61789	10	3.66013	0.132232	0.51835	Binding	2.20362	0.0796118	0.312078	1	FOSJUN
L4H	L4H	4	4	2.90057	2.86882	3.14809	2.9196	2.90217	2.98685	3.25147	3.11702	2.96299	2.93673	10	2.99943	0.128031	0.50188	Binding	1.80584	0.0770823	0.302162	1	FOSJUN
L4I	L4I	4	4	0.942062	0.817245	1.10889	1.07989	1.23834	0.978456	0.928495	1.08817	1.07714	0.934138	10	1.01928	0.120978	0.474234	Binding	0.61367	0.0728361	0.285518	1	FOSJUN
L4K	L4K	4	4	2.72094	2.69827	2.69679	2.7265	2.74985	2.63039	2.63566	2.65724	2.55277	2.64051	10	2.67089	0.0588729	0.230782	Binding	1.60804	0.0354451	0.138945	1	FOSJUN
L4M	L4M	4	4	1.20498	1.32988	1.32586	1.35186	1.33911	1.40105	1.35567	1.34617	1.30718	1.3666	10	1.33284	0.0515918	0.20224	Binding	0.802449	0.0310614	0.121761	1	FOSJUN
L4N	L4N	4	4	3.49425	2.99323	3.7314	3.06818	4.26677	3.59726	3.47609	3.75486	3.74871	3.0132	10	3.5144	0.402289	1.57697	Binding	2.11588	0.242203	0.949435	1	FOSJUN
L4P	L4P	4	4	3.32628	3.55864	3.44278	3.69478	3.5316	3.56184	3.53327	3.73602	3.44872	3.53518	10	3.53691	0.118655	0.465129	Binding	2.12944	0.0714377	0.280036	1	FOSJUN
L4Q	L4Q	4	4	3.49729	3.24714	3.53051	3.1084	3.09492	3.18569	3.51337	3.54786	3.44695	3.00274	10	3.31749	0.210963	0.826974	Binding	1.99733	0.127012	0.497889	1	FOSJUN
L4R	L4R	4	4	2.6993	2.5642	2.73637	2.70562	2.61593	2.65941	2.6398	2.65109	2.63347	2.60185	10	2.6507	0.0519465	0.20363	Binding	1.59589	0.031275	0.122598	1	FOSJUN
L4S	L4S	4	4	3.16967	3.32136	3.16593	3.16686	3.25954	3.21076	3.08425	3.04167	3.07271	3.07526	10	3.1568	0.0901442	0.353365	Binding	1.90059	0.0542723	0.212747	1	FOSJUN
L4T	L4T	4	4	3.14773	2.86284	2.97502	3.05621	2.9819	3.09684	3.05468	2.97219	3.07484	3.08756	10	3.03098	0.082703	0.324196	Binding	1.82483	0.0497922	0.195186	1	FOSJUN
L4V	L4V	4	4	2.09713	2.14626	2.14412	2.12691	2.13566	2.22826	2.10746	2.0966	2.17185	2.10111	10	2.13553	0.0410205	0.1608	Binding	1.28572	0.0246968	0.0968116	1	FOSJUN
L4W	L4W	4	4	2.04126	1.97906	1.92941	1.96294	1.94022	1.97745	1.989	1.94742	1.97636	1.97671	10	1.97198	0.031122	0.121998	Binding	1.18725	0.0187373	0.0734504	1	FOSJUN
L4Y	L4Y	4	4	1.71553	1.7765	1.76228	1.72335	1.73801	1.78475	1.76695	1.70081	1.77245	1.65353	10	1.73942	0.0414998	0.162679	Binding	1.04723	0.0249854	0.0979428	1	FOSJUN
Q5A	Q5A	5	5	0.559173	0.609388	0.565182	0.610205	0.605063	0.629824	0.609796	0.591881	0.581783	0.567416	10	0.592971	0.0236829	0.092837	Binding	0.357005	0.0142586	0.0558935	1	FOSJUN
Q5C	Q5C	5	5	0.868508	0.801494	0.908688	0.924324	0.871809	0.915803	0.890203	0.869403	0.859861	0.86185	10	0.877194	0.0354407	0.138928	Binding	0.528124	0.0213375	0.0836429	1	FOSJUN
Q5D	Q5D	5	5	1.46616	1.32012	1.37572	1.39695	1.54155	1.4605	1.58286	1.48683	1.47985	1.2829	10	1.43934	0.0946553	0.371049	Binding	0.866573	0.0569883	0.223394	1	FOSJUN
Q5E	Q5E	5	5	0.150127	0.0510212	0.083179	0.0642411	0.181048	0.0874234	0.120174	0.189445	0.157911	0.159681	10	0.124425	0.0500636	0.196249	Binding	0.0749115	0.0301414	0.118154	1	FOSJUN
Q5F	Q5F	5	5	1.38615	1.40043	1.33878	1.51522	1.38116	1.6721	1.6671	1.24834	1.29259	1.31724	10	1.42191	0.148899	0.583683	Binding	0.856077	0.0896461	0.351413	1	FOSJUN
Q5G	Q5G	5	5	1.63502	1.63677	1.64423	1.67135	1.63545	1.64977	1.65264	1.63549	1.64757	1.64036	10	1.64486	0.0113178	0.0443658	Binding	0.990309	0.00681402	0.0267109	1	FOSJUN
Q5H	Q5H	5	5	1.09565	0.99649	0.958113	1.03664	0.849615	1.01549	1.02088	1.03965	1.02156	1.10306	10	1.01371	0.071745	0.28124	Binding	0.610317	0.0431949	0.169324	1	FOSJUN
Q5I	Q5I	5	5	0.166728	-0.218436	0.080028	0.10472	0.0530763	0.0346935	0.0446071	-0.0301183	0.146774	0.113638	10	0.049571	0.110395	0.43275	Binding	0.0298447	0.0664648	0.260542	1	FOSJUN
Q5K	Q5K	5	5	-0.112407	-0.254807	-0.153071	-0.142098	-0.099335	-0.223638	-0.0905389	-0.186281	-0.0646391	-0.118426	10	-0.144524	0.0608227	0.238425	Binding	-0.0870122	0.036619	0.143546	1	FOSJUN
Q5L	Q5L	5	5	-0.122646	-0.0689489	-0.115042	-0.186948	-0.16964	-0.159313	-0.124872	-0.139021	-0.112905	-0.156379	10	-0.135571	0.0340981	0.133664	Binding	-0.0816222	0.0205291	0.0804741	1	FOSJUN
Q5M	Q5M	5	5	0.130387	0.188594	0.170634	0.0816794	0.119446	0.175916	0.204787	0.172071	0.112568	0.166366	10	0.152245	0.0389875	0.152831	Binding	0.0916607	0.0234729	0.0920136	1	FOSJUN
Q5N	Q5N	5	5	0.942968	0.914828	0.886071	0.988861	0.956139	0.988984	0.985377	0.968655	0.888924	0.99822	10	0.951903	0.0422425	0.165591	Binding	0.573103	0.0254326	0.0996956	1	FOSJUN
Q5P	Q5P	5	5	3.17793	3.22357	3.11703	3.19712	3.15853	3.24577	3.35053	3.21785	3.12269	3.17332	10	3.19843	0.0678171	0.265843	Binding	1.92565	0.04083	0.160054	1	FOSJUN
Q5R	Q5R	5	5	0.110255	0.115948	0.13682	0.132973	0.13372	0.139286	0.127684	0.155993	0.210611	0.106304	10	0.136959	0.0298125	0.116865	Binding	0.0824579	0.0179489	0.0703597	1	FOSJUN
Q5S	Q5S	5	5	0.808078	0.841954	0.847205	0.790218	0.800469	0.860395	0.878369	0.776517	0.815316	0.826635	10	0.824515	0.0323594	0.126849	Binding	0.496409	0.0194824	0.0763708	1	FOSJUN
Q5T	Q5T	5	5	0.455979	0.560961	0.511024	0.57865	0.579182	0.53715	0.593475	0.540267	0.460475	0.463893	10	0.528106	0.0526382	0.206342	Binding	0.317952	0.0316914	0.12423	1	FOSJUN
Q5V	Q5V	5	5	0.305257	0.284118	0.302931	0.355395	0.328809	0.33531	0.302845	0.324607	0.369375	0.294307	10	0.320295	0.0274341	0.107542	Binding	0.192837	0.016517	0.0647466	1	FOSJUN
Q5W	Q5W	5	5	1.28567	1.27003	1.31657	1.27655	1.28026	1.31783	1.31249	1.26126	1.32908	1.29739	10	1.29471	0.0232498	0.0911392	Binding	0.779496	0.0139978	0.0548713	1	FOSJUN
Q5Y	Q5Y	5	5	0.826508	0.929405	0.837248	1.01181	0.916515	0.904002	1.0619	1.05138	1.16219	0.916384	10	0.961735	0.106991	0.419405	Binding	0.579023	0.0644152	0.252507	1	FOSJUN
A6C	A6C	6	6	0.50217	0.544363	0.543069	0.526854	0.663574	0.495124	0.532118	0.53866	0.586565	0.530022	10	0.546252	0.0481408	0.188712	Binding	0.328877	0.0289837	0.113616	1	FOSJUN
A6D	A6D	6	6	0.164593	0.295146	0.237247	0.285276	0.229163	0.161011	0.271482	0.269546	0.138006	0.209672	10	0.226114	0.0561742	0.220203	Binding	0.136135	0.0338203	0.132576	1	FOSJUN
A6E	A6E	6	6	-0.00265652	-0.0084759	-0.0261173	-0.0487273	-0.0632941	-0.0724303	-0.0393045	-0.0752507	0.0384496	-0.0494283	10	-0.0347235	0.035683	0.139877	Binding	-0.0209057	0.0214833	0.0842146	1	FOSJUN
A6F	A6F	6	6	0.428317	0.52689	0.428418	0.489125	0.494027	0.505268	0.512299	0.518106	0.530722	0.489334	10	0.492251	0.0366717	0.143753	Binding	0.296365	0.0220786	0.0865481	1	FOSJUN
A6G	A6G	6	6	0.980749	0.989672	0.964138	0.996533	1.00568	0.98299	1.01015	0.962641	0.973684	1.00581	10	0.987204	0.017271	0.0677025	Binding	0.594357	0.0103982	0.040761	1	FOSJUN
A6H	A6H	6	6	0.208542	0.201862	0.246267	0.136585	0.192941	0.214124	0.252467	0.209441	0.248901	0.0954069	10	0.200654	0.0501737	0.196681	Binding	0.120806	0.0302076	0.118414	1	FOSJUN
A6I	A6I	6	6	0.24091	0.338608	0.361704	0.33557	0.386953	0.304355	0.265415	0.212951	0.136389	0.210579	10	0.279343	0.0795166	0.311705	Binding	0.168182	0.0478739	0.187666	1	FOSJUN
A6K	A6K	6	6	-0.174969	-0.26768	-0.239602	-0.282384	-0.27953	-0.260649	-0.285965	-0.313753	-0.348871	-0.308798	10	-0.27622	0.0469044	0.183865	Binding	-0.166301	0.0282393	0.110698	1	FOSJUN
A6L	A6L	6	6	0.240965	0.23038	0.238059	0.218218	0.22867	0.234931	0.261239	0.248553	0.265309	0.233261	10	0.239958	0.0146666	0.0574931	Binding	0.14447	0.00883019	0.0346143	1	FOSJUN
A6M	A6M	6	6	0.087818	0.00579047	0.129278	0.0326571	0.170347	0.0970652	0.0682952	0.0643138	0.0763817	0.0418066	10	0.0773754	0.0477002	0.186985	Binding	0.0465847	0.0287184	0.112576	1	FOSJUN
A6N	A6N	6	6	0.353893	0.453886	0.475732	0.343483	0.398229	0.456836	0.472035	0.455497	0.440778	0.46006	10	0.431043	0.0484137	0.189782	Binding	0.259514	0.029148	0.11426	1	FOSJUN
A6P	A6P	6	6	3.1229	3.19755	3.18243	3.39161	3.32479	3.27773	3.37058	3.38086	3.29735	3.17758	10	3.27234	0.0966359	0.378813	Binding	1.97015	0.0581807	0.228068	1	FOSJUN
A6Q	A6Q	6	6	0.00275851	-0.0285317	-0.037417	0.000649774	0.0581551	0.0545409	-0.0311342	0.0234298	-0.0672449	0.0298871	10	0.000509328	0.0415126	0.162729	Binding	0.000306646	0.0249931	0.097973	1	FOSJUN
A6R	A6R	6	6	-0.268045	-0.276108	-0.214954	-0.310167	-0.291053	-0.237906	-0.226014	-0.265985	-0.268398	-0.299292	10	-0.265792	0.0312559	0.122523	Binding	-0.160023	0.0188179	0.0737663	1	FOSJUN
A6S	A6S	6	6	0.352183	0.327528	0.349843	0.337906	0.355784	0.344195	0.35746	0.353908	0.320578	0.349482	10	0.344887	0.0124659	0.0488663	Binding	0.207643	0.00750523	0.0294205	1	FOSJUN
A6T	A6T	6	6	0.476691	0.498503	0.400112	0.471313	0.494313	0.444449	0.51747	0.459525	0.424565	0.470498	10	0.465744	0.0353297	0.138493	Binding	0.280406	0.0212706	0.0833809	1	FOSJUN
A6V	A6V	6	6	0.623925	0.673735	0.640419	0.676267	0.663927	0.650799	0.684931	0.616006	0.67339	0.656651	10	0.656005	0.0231568	0.0907748	Binding	0.394955	0.0139418	0.054652	1	FOSJUN
A6W	A6W	6	6	0.273037	0.30163	0.358959	0.399667	0.378627	0.377071	0.369736	0.365197	0.3487	0.30578	10	0.34784	0.0406794	0.159463	Binding	0.209421	0.0244915	0.0960065	1	FOSJUN
A6Y	A6Y	6	6	0.48628	0.320927	0.362218	0.40829	0.490051	0.482651	0.452462	0.453509	0.518891	0.409321	10	0.43846	0.0625204	0.24508	Binding	0.26398	0.0376411	0.147553	1	FOSJUN
E7A	E7A	7	7	0.458242	0.455817	0.490561	0.4382	0.470939	0.513483	0.504431	0.48901	0.494475	0.472941	10	0.47881	0.0236723	0.0927953	Binding	0.288273	0.0142522	0.0558684	1	FOSJUN
E7C	E7C	7	7	0.808825	0.779452	0.701079	0.845624	0.785593	0.840107	0.753897	0.786383	0.749386	0.805088	10	0.785544	0.0434507	0.170327	Binding	0.472945	0.02616	0.102547	1	FOSJUN
E7D	E7D	7	7	1.34832	1.14753	1.24112	1.14564	1.29245	1.32251	1.35199	1.10366	1.13348	0.437322	10	1.1524	0.268491	1.05249	Binding	0.693817	0.161648	0.63366	1	FOSJUN
E7F	E7F	7	7	0.601355	0.602184	0.594207	0.748007	0.644352	0.683292	0.663514	0.656332	0.605484	0.467996	10	0.626672	0.0733327	0.287464	Binding	0.377295	0.0441507	0.173071	1	FOSJUN
E7G	E7G	7	7	3.46226	3.33581	3.37141	3.37546	3.3287	3.37074	3.35135	3.37241	3.37271	3.34392	10	3.36848	0.0371744	0.145724	Binding	2.02803	0.0223813	0.0877346	1	FOSJUN
E7H	E7H	7	7	0.818648	0.734014	0.767822	0.781199	0.77628	0.830881	0.778722	0.823089	0.867067	0.769328	10	0.794705	0.0390887	0.153228	Binding	0.478461	0.0235338	0.0922525	1	FOSJUN
E7I	E7I	7	7	-0.300461	-0.363391	-0.280519	-0.627613	-0.426104	-0.514927	-0.415815	-0.443262	-0.199281	-0.419831	10	-0.39912	0.122028	0.478348	Binding	-0.240295	0.073468	0.287995	1	FOSJUN
E7K	E7K	7	7	0.199892	0.270082	0.159867	0.208793	0.233732	0.191347	0.211531	0.275079	0.215259	0.265633	10	0.223122	0.0376777	0.147697	Binding	0.134333	0.0226843	0.0889224	1	FOSJUN
E7L	E7L	7	7	-0.680025	-0.67307	-0.666017	-0.811248	-0.659818	-0.639483	-0.743029	-0.66708	-0.571593	-0.573854	10	-0.668522	0.0709925	0.278291	Binding	-0.402491	0.0427418	0.167548	1	FOSJUN
E7M	E7M	7	7	-0.345698	-0.29043	-0.329529	-0.391161	-0.322968	-0.32562	-0.329171	-0.286454	-0.377848	-0.360951	10	-0.335983	0.0340068	0.133307	Binding	-0.202282	0.0204742	0.0802588	1	FOSJUN
E7N	E7N	7	7	1.49523	1.56274	1.59117	1.58851	1.45104	1.55716	1.61157	1.59229	1.55866	1.62459	10	1.56329	0.0533714	0.209216	Binding	0.941199	0.0321328	0.125961	1	FOSJUN
E7P	E7P	7	7	3.95801	3.97336	3.78065	4.06156	3.88599	4.07542	3.9701	4.11242	4.04679	3.98123	10	3.98455	0.0981788	0.384861	Binding	2.39894	0.0591096	0.23171	1	FOSJUN
E7Q	E7Q	7	7	-0.363077	-0.418167	-0.478396	-0.469197	-0.0675464	-0.198614	-0.266743	-0.232677	-0.390813	-0.326092	10	-0.321132	0.130303	0.510787	Binding	-0.193341	0.0784502	0.307525	1	FOSJUN
E7R	E7R	7	7	0.453479	0.500584	0.502865	0.491116	0.513796	0.513696	0.494244	0.454839	0.488332	0.450238	10	0.486319	0.024592	0.0964006	Binding	0.292794	0.0148059	0.058039	1	FOSJUN
E7S	E7S	7	7	1.21938	1.12406	1.21013	1.26974	1.23685	1.27292	1.33757	1.24106	1.24951	1.22798	10	1.23892	0.0542453	0.212642	Binding	0.745904	0.032659	0.128023	1	FOSJUN
E7T	E7T	7	7	0.339298	0.356658	0.358707	0.358515	0.372199	0.386315	0.386223	0.258065	0.323764	0.324831	10	0.346457	0.0381215	0.149436	Binding	0.208589	0.0229514	0.0899697	1	FOSJUN
E7V	E7V	7	7	0.127456	0.12522	0.162001	0.160501	0.107295	0.0401966	0.124753	0.12025	0.0965741	0.117981	10	0.118223	0.0342558	0.134283	Binding	0.0711772	0.0206241	0.0808465	1	FOSJUN
E7W	E7W	7	7	0.592801	0.560695	0.581971	0.582501	0.661953	0.610632	0.65929	0.604893	0.618084	0.600513	10	0.607333	0.0325028	0.127411	Binding	0.365652	0.0195687	0.0767092	1	FOSJUN
E7Y	E7Y	7	7	0.183253	0.290957	0.119969	0.344488	0.224015	0.401916	0.2808	0.104945	0.188049	0.247717	10	0.238611	0.0944328	0.370177	Binding	0.143658	0.0568543	0.222869	1	FOSJUN
T8A	T8A	8	8	-1.77471	-1.65231	-1.70641	-1.86568	-1.74529	-1.79362	-1.59634	-1.67892	-1.69499	-1.73095	10	-1.72392	0.0764585	0.299717	Binding	-1.03791	0.0460327	0.180448	1	FOSJUN
T8C	T8C	8	8	-2.03369	-1.33788	-1.02486	-1.11043	-2.1237	-2.19228	-2.57878	-2.30513	-2.46905	-2.15723	10	-1.9333	0.563953	2.2107	Binding	-1.16397	0.339534	1.33097	1	FOSJUN
T8D	T8D	8	8	3.04794	2.99242	2.8814	2.92527	2.69915	2.86651	2.90456	2.77985	2.9232	2.97779	10	2.89981	0.102154	0.400442	Binding	1.74586	0.0615028	0.241091	1	FOSJUN
T8E	T8E	8	8	0.388669	0.459	0.444937	0.419461	0.420593	0.409643	0.468034	0.444598	0.471585	0.431397	10	0.435792	0.0267538	0.104875	Binding	0.262373	0.0161074	0.063141	1	FOSJUN
T8F	T8F	8	8	-1.56503	-1.25307	-1.23012	-1.67829	-1.64618	-1.27559	-1.22937	-1.24791	-1.35267	-1.2319	10	-1.37101	0.184256	0.722282	Binding	-0.825433	0.110933	0.434858	1	FOSJUN
T8G	T8G	8	8	0.9707	0.973371	0.950989	0.981838	0.968645	0.96448	0.966839	0.944741	0.959369	0.945397	10	0.962637	0.0123376	0.0483633	Binding	0.579566	0.00742797	0.0291176	1	FOSJUN
T8H	T8H	8	8	-0.956697	-1.04296	-1.13434	-1.14858	-1.05598	-1.06005	-1.0954	-1.10073	-1.08748	-0.937855	10	-1.06201	0.0690385	0.270631	Binding	-0.639392	0.0415654	0.162936	1	FOSJUN
T8I	T8I	8	8	-3.77465	-2.3246	-2.71945	-3.04407	-3.84471	-3.80548	-4.28187	-3.18834	-3.23128	-3.82225	10	-3.40367	0.603508	2.36575	Binding	-2.04922	0.363349	1.42433	1	FOSJUN
T8K	T8K	8	8	-0.989681	-1.05954	-1.15777	-1.00296	-0.946736	-0.99407	-1.01617	-1.11161	-0.942272	-0.80618	10	-1.0027	0.0971644	0.380884	Binding	-0.603686	0.0584989	0.229316	1	FOSJUN
T8L	T8L	8	8	-2.57541	-2.67041	-2.67039	-2.84245	-2.88289	-2.78286	-2.69904	-2.72345	-2.68143	-2.54468	10	-2.7073	0.106651	0.418071	Binding	-1.62996	0.0642103	0.251704	1	FOSJUN
T8M	T8M	8	8	-1.74896	-1.37559	-1.88132	-1.78708	-1.53114	-1.43993	-1.51096	-1.86032	-1.78181	-1.3469	10	-1.6264	0.20626	0.808539	Binding	-0.979192	0.124181	0.48679	1	FOSJUN
T8N	T8N	8	8	0.213392	0.103077	0.195966	0.215451	0.234639	0.273449	0.261438	0.262358	0.194979	0.23593	10	0.219068	0.0491784	0.192779	Binding	0.131892	0.0296084	0.116065	1	FOSJUN
T8P	T8P	8	8	3.27229	3.13922	3.2843	3.29028	3.46063	3.50624	3.364	3.38632	3.48455	3.40225	10	3.35901	0.113792	0.446064	Binding	2.02233	0.0685097	0.268558	1	FOSJUN
T8Q	T8Q	8	8	-0.164414	-0.24093	-0.392087	-0.18293	-0.190423	-0.236593	-0.155994	-0.153141	-0.400219	-0.209863	10	-0.232659	0.091416	0.358351	Binding	-0.140075	0.055038	0.215749	1	FOSJUN
T8R	T8R	8	8	-0.724028	-0.673354	-0.624099	-0.653752	-0.605518	-0.663591	-0.651128	-0.633428	-0.643363	-0.652026	10	-0.652429	0.0318661	0.124915	Binding	-0.392802	0.0191853	0.0752064	1	FOSJUN
T8S	T8S	8	8	-0.456378	-0.424775	-0.411289	-0.477004	-0.468836	-0.460763	-0.421115	-0.443651	-0.444522	-0.396249	10	-0.440458	0.0263707	0.103373	Binding	-0.265183	0.0158768	0.0622369	1	FOSJUN
T8V	T8V	8	8	-2.96282	-2.94932	-2.92015	-2.97533	-2.86854	-2.83664	-2.86744	-2.84182	-2.7847	-2.73975	10	-2.87465	0.0777871	0.304925	Binding	-1.73071	0.0468326	0.183584	1	FOSJUN
T8W	T8W	8	8	-0.326005	-0.288552	-0.575014	-0.704636	-0.675378	-0.503031	-0.350555	-0.257062	-0.263658	-0.388396	10	-0.433229	0.169422	0.664136	Binding	-0.26083	0.102003	0.39985	1	FOSJUN
T8Y	T8Y	8	8	-1.37095	-1.30114	-1.32891	-1.93072	-1.42484	-1.61983	-1.23119	-1.86654	-1.65412	-1.83552	10	-1.55637	0.258662	1.01395	Binding	-0.937032	0.15573	0.610462	1	FOSJUN
D9A	D9A	9	9	-0.480256	-0.451821	-0.410499	-0.512308	-0.495122	-0.479492	-0.455811	-0.447351	-0.447144	-0.497261	10	-0.467707	0.0305767	0.119861	Binding	-0.281588	0.018409	0.0721634	1	FOSJUN
D9C	D9C	9	9	0.155653	0.140675	0.179154	0.173829	0.060896	0.035462	0.074414	0.160566	0.182658	0.130967	10	0.129427	0.0533506	0.209134	Binding	0.0779231	0.0321203	0.125912	1	FOSJUN
D9E	D9E	9	9	-0.70718	-0.64542	-0.630746	-0.644461	-0.604182	-0.620944	-0.648795	-0.663856	-0.596339	-0.598261	10	-0.636018	0.0340431	0.133449	Binding	-0.382922	0.020496	0.0803445	1	FOSJUN
D9F	D9F	9	9	0.499047	0.43502	0.655404	0.775046	0.66153	0.599661	0.641032	0.567405	0.689487	0.645217	10	0.616885	0.0970991	0.380628	Binding	0.371402	0.0584596	0.229162	1	FOSJUN
D9G	D9G	9	9	0.806457	0.819835	0.850704	0.834322	0.841154	0.859579	0.838447	0.850148	0.838803	0.816233	10	0.835568	0.0167944	0.0658341	Binding	0.503063	0.0101113	0.0396362	1	FOSJUN
D9H	D9H	9	9	0.0487516	0.0201377	0.0679034	0.0418737	0.0128656	0.122142	-0.0383791	0.0756835	0.0951743	0.00913481	10	0.0455288	0.046957	0.184071	Binding	0.0274111	0.028271	0.110822	1	FOSJUN
D9I	D9I	9	9	-0.280942	-0.434934	-0.171875	-0.425351	-0.313133	-0.3721	-0.351156	-0.257344	-0.19978	-0.364397	10	-0.317101	0.0893019	0.350063	Binding	-0.190914	0.0537652	0.210759	1	FOSJUN
D9K	D9K	9	9	-0.995875	-0.872404	-1.08351	-1.05919	-1.01149	-0.980705	-1.02853	-0.93591	-0.915414	-1.01898	10	-0.990201	0.065622	0.257238	Binding	-0.596162	0.0395085	0.154873	1	FOSJUN
D9L	D9L	9	9	-0.221096	-0.17596	-0.167306	-0.238358	-0.154114	-0.234335	-0.205731	-0.237494	-0.188187	-0.197123	10	-0.20197	0.0305418	0.119724	Binding	-0.121599	0.018388	0.072081	1	FOSJUN
D9M	D9M	9	9	-0.242431	-0.166088	-0.0988785	-0.208589	-0.105394	-0.213862	-0.161024	-0.2306	-0.152895	-0.150801	10	-0.173056	0.0496963	0.19481	Binding	-0.10419	0.0299202	0.117287	1	FOSJUN
D9N	D9N	9	9	-0.0354865	-0.0913328	-0.0488623	-0.0941567	-0.0328613	0.00432345	-0.0109629	-0.058238	-0.00801024	0.0324686	10	-0.0343119	0.0405651	0.159015	Binding	-0.0206578	0.0244226	0.0957367	1	FOSJUN
D9P	D9P	9	9	3.84771	3.76483	3.58439	3.95735	3.76429	3.48844	3.63361	3.63016	3.60787	3.43173	10	3.67104	0.161887	0.634595	Binding	2.21019	0.0974655	0.382065	1	FOSJUN
D9Q	D9Q	9	9	-0.763545	-0.698595	-0.760991	-0.865653	-0.60674	-0.704055	-0.698225	-0.769841	-0.825945	-0.801128	10	-0.749472	0.0748404	0.293375	Binding	-0.451228	0.0450585	0.176629	1	FOSJUN
D9R	D9R	9	9	-0.812052	-0.797717	-0.808873	-0.830553	-0.792934	-0.797276	-0.765169	-0.803642	-0.768085	-0.792799	10	-0.79691	0.0194976	0.0764308	Binding	-0.479788	0.0117388	0.046016	1	FOSJUN
D9S	D9S	9	9	-0.0282039	-0.0302587	0.00517806	-0.0359471	0.0168202	-0.0275563	-0.00117678	-0.0346573	0.0323266	-0.0377724	10	-0.0141248	0.0252796	0.0990958	Binding	-0.00850397	0.0152198	0.0596617	1	FOSJUN
D9T	D9T	9	9	0.0646193	0.0686346	0.107887	0.072605	-0.00148753	0.0348914	-0.00231191	0.0472226	0.00328889	0.0197088	10	0.0415058	0.0371548	0.145647	Binding	0.024989	0.0223694	0.0876882	1	FOSJUN
D9V	D9V	9	9	-0.0733845	-0.09468	-0.0870889	-0.0177412	-0.14146	-0.121488	-0.085599	-0.120727	-0.0861832	-0.0132782	10	-0.084163	0.0417547	0.163678	Binding	-0.0506713	0.0251389	0.0985443	1	FOSJUN
D9W	D9W	9	9	0.269584	0.284747	0.338654	0.293266	0.217385	0.321419	0.201976	0.287238	0.288555	0.317043	10	0.281987	0.0433711	0.170015	Binding	0.169773	0.026112	0.102359	1	FOSJUN
D9Y	D9Y	9	9	0.435966	0.400596	0.455396	0.401771	0.42071	0.466047	0.35321	0.391467	0.416105	0.393673	10	0.413494	0.0331621	0.129995	Binding	0.248949	0.0199656	0.0782651	1	FOSJUN
Q10A	Q10A	10	10	-0.628371	-0.654448	-0.585648	-0.630053	-0.554687	-0.630598	-0.572977	-0.600644	-0.536719	-0.585507	10	-0.597965	0.0376711	0.147671	Binding	-0.360011	0.0226803	0.0889068	1	FOSJUN
Q10C	Q10C	10	10	0.497297	0.452145	0.45412	0.344116	0.415099	0.481594	0.434861	0.423076	0.447373	0.460058	10	0.440974	0.0420763	0.164939	Binding	0.265493	0.0253325	0.0993034	1	FOSJUN
Q10D	Q10D	10	10	0.43149	0.423797	0.320898	0.316859	0.425342	0.429093	0.50457	0.433816	0.364687	0.356007	10	0.400656	0.0591351	0.23181	Binding	0.241219	0.0356029	0.139563	1	FOSJUN
Q10E	Q10E	10	10	0.0568113	0.0680026	0.0707911	0.0606314	0.0343899	0.0597959	0.0226225	0.0750767	0.0482762	0.0333671	10	0.0529764	0.0177164	0.0694481	Binding	0.0318951	0.0106663	0.041812	1	FOSJUN
Q10F	Q10F	10	10	0.274064	0.297659	0.282189	0.0921362	0.191581	0.265682	0.330948	0.124223	0.129512	0.244704	10	0.22327	0.0831592	0.325984	Binding	0.134422	0.0500669	0.196262	1	FOSJUN
Q10G	Q10G	10	10	0.989116	1.00056	0.995566	1.02519	0.986325	0.998611	1.00629	0.986636	0.995426	0.963839	10	0.994756	0.0157525	0.0617498	Binding	0.598904	0.00948397	0.0371771	1	FOSJUN
Q10H	Q10H	10	10	0.227166	0.223939	0.186558	0.256914	0.274194	0.283881	0.241574	0.2724	0.215833	0.245465	10	0.242792	0.0302722	0.118667	Binding	0.146176	0.0182257	0.0714448	1	FOSJUN
Q10I	Q10I	10	10	0.142269	0.11223	0.0862843	0.104229	0.208148	0.0816708	0.131534	0.212099	0.17071	0.269606	10	0.151878	0.0619924	0.24301	Binding	0.0914398	0.0373232	0.146307	1	FOSJUN
Q10K	Q10K	10	10	-0.818024	-0.72379	-0.743477	-0.731471	-0.762461	-0.723735	-0.766883	-0.697073	-0.722855	-0.848989	10	-0.753876	0.0471604	0.184869	Binding	-0.453879	0.0283935	0.111302	1	FOSJUN
Q10L	Q10L	10	10	-0.148272	-0.0514075	-0.0811626	-0.133677	-0.0706822	-0.0944629	-0.0695861	-0.0899579	-0.0691907	-0.123746	10	-0.0932145	0.0318836	0.124984	Binding	-0.0561208	0.0191959	0.0752479	1	FOSJUN
Q10M	Q10M	10	10	-0.411849	-0.235462	-0.292244	-0.206111	-0.183896	-0.177259	-0.272772	-0.346595	-0.320294	-0.225722	10	-0.26722	0.0761523	0.298517	Binding	-0.160883	0.0458483	0.179725	1	FOSJUN
Q10N	Q10N	10	10	0.451767	0.471584	0.475074	0.444239	0.46408	0.517814	0.471014	0.431875	0.470054	0.420297	10	0.46178	0.0270695	0.106112	Binding	0.27802	0.0162975	0.0638861	1	FOSJUN
Q10P	Q10P	10	10	3.67249	3.60832	3.75677	3.69361	3.60233	3.60494	3.93015	3.5847	3.63057	3.65099	10	3.67349	0.104059	0.40791	Binding	2.21166	0.0626497	0.245587	1	FOSJUN
Q10R	Q10R	10	10	-1.04367	-1.10822	-1.00211	-1.02982	-1.03149	-1.06746	-1.02108	-1.06455	-1.07887	-1.09466	10	-1.05419	0.0341202	0.133751	Binding	-0.634688	0.0205425	0.0805264	1	FOSJUN
Q10S	Q10S	10	10	0.145326	0.0925218	0.0896772	0.0971623	0.0745016	0.0835952	0.0640896	0.130108	0.137016	0.0134557	10	0.0927454	0.0389788	0.152797	Binding	0.0558384	0.0234676	0.0919931	1	FOSJUN
Q10T	Q10T	10	10	0.279593	0.232071	0.327063	0.345754	0.252083	0.311138	0.31599	0.227374	0.334727	0.327474	10	0.295327	0.044158	0.173099	Binding	0.177805	0.0265858	0.104216	1	FOSJUN
Q10V	Q10V	10	10	0.251693	0.230648	0.246001	0.276791	0.285758	0.272995	0.255133	0.225416	0.283131	0.235802	10	0.256337	0.0222285	0.0871356	Binding	0.15433	0.0133829	0.052461	1	FOSJUN
Q10W	Q10W	10	10	0.317439	0.328377	0.392712	0.386803	0.352443	0.351567	0.355453	0.374917	0.3474	0.332184	10	0.35393	0.0248001	0.0972162	Binding	0.213087	0.0149311	0.0585301	1	FOSJUN
Q10Y	Q10Y	10	10	0.277098	0.290004	0.226838	0.203115	0.195099	0.227772	0.125717	0.277298	0.334416	0.210646	10	0.2368	0.0593497	0.232651	Binding	0.142568	0.0357322	0.14007	1	FOSJUN
L11A	L11A	11	11	2.67036	2.74376	2.734	2.69162	2.70397	2.6987	2.64805	2.64667	2.6545	2.63048	10	2.68221	0.0384675	0.150793	Binding	1.61485	0.0231598	0.0907863	1	FOSJUN
L11C	L11C	11	11	3.11126	3.13959	3.27521	3.26041	3.06084	3.21791	3.1807	3.41018	3.13656	3.05963	10	3.18523	0.108838	0.426646	Binding	1.9177	0.0655273	0.256867	1	FOSJUN
L11D	L11D	11	11	4.02807	3.82119	4.06073	4.73645	3.78136	4.03641	4.03671	3.8178	4.37427	3.99011	10	4.06831	0.289824	1.13611	Binding	2.44937	0.174492	0.684009	1	FOSJUN
L11E	L11E	11	11	3.62089	3.68402	3.92414	3.97602	3.99215	3.79472	3.80062	3.85851	3.74776	3.58729	10	3.79861	0.141522	0.554767	Binding	2.287	0.0852049	0.334003	1	FOSJUN
L11F	L11F	11	11	4.03338	4.32523	4.60834	4.39769	4.16423	4.28726	4.54839	4.26642	3.82868	3.70454	10	4.21641	0.291474	1.14258	Binding	2.53854	0.175485	0.687902	1	FOSJUN
L11G	L11G	11	11	3.81833	3.89227	3.88655	4.00452	3.75396	3.9493	3.97161	4.05639	4.04718	4.00833	10	3.93884	0.0997155	0.390885	Binding	2.37142	0.0600348	0.235337	1	FOSJUN
L11H	L11H	11	11	5.3606	3.60153	3.99357	4.20831	4.508	4.68831	4.65219	5.28858	4.38943	4.20545	10	4.4896	0.544457	2.13427	Binding	2.70301	0.327796	1.28496	1	FOSJUN
L11I	L11I	11	11	3.6631	3.30843	3.59184	3.44041	4.09422	3.77279	3.64408	3.30997	3.79839	3.50069	10	3.61239	0.24092	0.944407	Binding	2.17488	0.145049	0.56859	1	FOSJUN
L11K	L11K	11	11	4.28694	4.57798	4.17328	4.19327	3.67271	4.90797	4.21413	4.01198	4.90151	4.11543	10	4.30552	0.387858	1.5204	Binding	2.59218	0.233514	0.915375	1	FOSJUN
L11M	L11M	11	11	1.85086	1.90319	1.90343	1.86936	1.79164	1.82515	1.87355	1.90165	1.87286	1.8144	10	1.86061	0.0393969	0.154436	Binding	1.1202	0.0237193	0.0929798	1	FOSJUN
L11N	L11N	11	11	3.44481	4.96979	4.55057	4.6911	4.03119	4.04063	3.93648	3.59025	5.15128	4.48523	10	4.28913	0.570471	2.23624	Binding	2.58232	0.343458	1.34636	1	FOSJUN
L11P	L11P	11	11	3.78715	3.77236	3.60451	3.9963	3.7499	3.8699	3.95657	3.89228	3.71741	3.95039	10	3.82968	0.124159	0.486702	Binding	2.3057	0.0747511	0.293024	1	FOSJUN
L11Q	L11Q	11	11	2.96558	3.12596	3.31991	2.97045	3.13017	3.03523	2.97307	2.98828	3.04898	3.16105	10	3.07187	0.113528	0.44503	Binding	1.84945	0.0683508	0.267935	1	FOSJUN
L11R	L11R	11	11	3.41911	3.19527	3.43015	3.41454	3.34871	3.26621	3.27405	3.42642	3.47281	3.35938	10	3.36067	0.0894242	0.350543	Binding	2.02333	0.0538388	0.211048	1	FOSJUN
L11S	L11S	11	11	3.36856	3.43264	3.39365	3.64729	3.66489	3.53902	3.3732	3.76698	3.59352	3.4903	10	3.527	0.138418	0.5426	Binding	2.12347	0.0833364	0.326679	1	FOSJUN
L11T	L11T	11	11	3.54468	3.68952	3.81936	3.78738	3.92839	3.55286	3.48943	3.62577	3.67173	3.57433	10	3.66834	0.139981	0.548725	Binding	2.20857	0.084277	0.330366	1	FOSJUN
L11V	L11V	11	11	4.14245	3.95983	3.93197	3.86538	3.71821	3.82024	3.74358	3.67329	3.93531	3.93557	10	3.87258	0.139385	0.54639	Binding	2.33153	0.0839184	0.32896	1	FOSJUN
L11W	L11W	11	11	4.16795	4.40075	3.79582	3.96638	4.18163	3.98674	3.83355	4.24886	4.06798	4.23265	10	4.08823	0.193026	0.756663	Binding	2.46136	0.116214	0.455557	1	FOSJUN
L11Y	L11Y	11	11	3.11919	2.65055	2.54076	2.86722	2.70245	2.65615	2.70314	2.65657	2.90805	2.5568	10	2.73609	0.178286	0.698881	Binding	1.64729	0.107339	0.420769	1	FOSJUN
E12A	E12A	12	12	0.970168	0.962704	0.991304	0.993107	1.03963	0.968679	1.0209	1.03942	1.00773	0.980814	10	0.997446	0.0284974	0.11171	Binding	0.600523	0.0171572	0.0672561	1	FOSJUN
E12C	E12C	12	12	1.21247	1.18552	1.20533	1.34861	1.17023	1.20247	1.13498	1.09963	1.1507	1.17211	10	1.1882	0.0662391	0.259657	Binding	0.715371	0.03988	0.15633	1	FOSJUN
E12D	E12D	12	12	1.72	1.74871	1.71146	1.79097	1.66997	1.70688	1.70176	1.76807	1.67969	1.71548	10	1.7213	0.037832	0.148301	Binding	1.03633	0.0227771	0.0892864	1	FOSJUN
E12F	E12F	12	12	1.52155	1.54804	1.57401	1.56729	1.57369	1.56047	1.56463	1.53013	1.51233	1.58252	10	1.55347	0.0243254	0.0953556	Binding	0.935282	0.0146454	0.0574099	1	FOSJUN
E12G	E12G	12	12	2.04348	2.04644	2.04249	2.09611	2.08636	2.06893	2.07981	2.06295	2.05994	2.02551	10	2.0612	0.0221571	0.0868557	Binding	1.24097	0.0133399	0.0522924	1	FOSJUN
E12H	E12H	12	12	1.43406	1.39599	1.42653	1.38794	1.37904	1.36588	1.42512	1.42653	1.41884	1.40876	10	1.40687	0.0233887	0.0916836	Binding	0.847021	0.0140814	0.0551991	1	FOSJUN
E12I	E12I	12	12	0.507489	0.586904	0.695673	0.626647	0.52557	0.433424	0.643328	0.554316	0.590991	0.555334	10	0.571967	0.0745825	0.292364	Binding	0.344359	0.0449032	0.176021	1	FOSJUN
E12K	E12K	12	12	0.917576	0.854279	0.901493	0.815429	0.878698	0.980583	0.965601	0.880127	0.931135	0.814375	10	0.89393	0.0568937	0.223023	Binding	0.5382	0.0342535	0.134274	1	FOSJUN
E12L	E12L	12	12	-0.00640231	-0.00235284	0.0109476	0.0328064	0.0199252	0.0104418	0.0178211	-0.00133468	-0.0087883	-0.00755608	10	0.00655078	0.0140367	0.0550237	Binding	0.00394397	0.00845093	0.0331276	1	FOSJUN
E12M	E12M	12	12	0.0796926	0.214274	0.249531	0.327448	0.107586	0.131738	0.145038	0.173604	0.0418881	-0.130116	10	0.134068	0.125077	0.4903	Binding	0.0807173	0.0753037	0.295191	1	FOSJUN
E12N	E12N	12	12	0.824337	0.813006	0.781161	0.721749	0.609372	0.681794	0.701615	0.665601	0.787528	0.794928	10	0.738109	0.0723958	0.283792	Binding	0.444387	0.0435867	0.17086	1	FOSJUN
E12P	E12P	12	12	3.80362	3.90612	3.62889	3.78346	3.70205	3.73798	3.87709	3.98527	3.84218	3.74291	10	3.80096	0.10518	0.412304	Binding	2.28841	0.0633245	0.248232	1	FOSJUN
E12Q	E12Q	12	12	0.278621	0.393203	0.296309	0.344476	0.260342	0.340405	0.327718	0.253461	0.232693	0.306023	10	0.303325	0.0491382	0.192622	Binding	0.18262	0.0295842	0.11597	1	FOSJUN
E12R	E12R	12	12	0.854563	0.828093	0.844196	0.880483	0.865852	0.868557	0.868895	0.851165	0.872261	0.853556	10	0.858762	0.0154851	0.0607018	Binding	0.517027	0.009323	0.0365462	1	FOSJUN
E12S	E12S	12	12	1.03977	1.04664	1.06381	1.09039	1.09576	1.08954	1.07594	1.09911	1.10058	1.07477	10	1.07763	0.0216485	0.0848623	Binding	0.6488	0.0130337	0.0510923	1	FOSJUN
E12T	E12T	12	12	0.916546	0.864837	0.885266	0.925533	0.873407	0.950555	0.901633	0.886655	0.862119	0.865863	10	0.893241	0.0297518	0.116627	Binding	0.537786	0.0179124	0.0702167	1	FOSJUN
E12V	E12V	12	12	0.976483	0.98906	0.969301	1.00066	1.00721	1.03326	1.09883	0.987164	1.00646	0.99977	10	1.00682	0.036942	0.144813	Binding	0.606166	0.0222413	0.087186	1	FOSJUN
E12W	E12W	12	12	1.77294	1.75349	1.72969	1.86267	1.74676	1.78778	1.80117	1.75323	1.79515	1.77842	10	1.77813	0.0374839	0.146937	Binding	1.07054	0.0225676	0.0884649	1	FOSJUN
E12Y	E12Y	12	12	1.14493	1.12304	1.11231	1.05012	1.16144	1.25166	1.13569	1.14471	1.13663	1.18813	10	1.14487	0.0518716	0.203337	Binding	0.68928	0.0312298	0.122421	1	FOSJUN
D13A	D13A	13	13	-1.11737	-1.10728	-1.11227	-1.22339	-1.15513	-1.10491	-1.19006	-1.18264	-1.14943	-1.1518	10	-1.14943	0.0400396	0.156955	Binding	-0.692025	0.0241063	0.0944965	1	FOSJUN
D13C	D13C	13	13	-0.334822	-0.22968	-0.289146	-0.349613	-0.290742	-0.268059	-0.314098	-0.312259	-0.29361	-0.361327	10	-0.304335	0.0391658	0.15353	Binding	-0.183228	0.0235802	0.0924343	1	FOSJUN
D13E	D13E	13	13	-0.612482	-0.560463	-0.617804	-0.71334	-0.572674	-0.580461	-0.568743	-0.582838	-0.608818	-0.587029	10	-0.600465	0.0441283	0.172983	Binding	-0.361517	0.0265679	0.104146	1	FOSJUN
D13F	D13F	13	13	-0.245987	-0.124252	-0.276745	-0.321802	-0.20019	-0.239263	-0.201339	-0.279243	-0.222299	-0.205249	10	-0.231637	0.0546878	0.214376	Binding	-0.13946	0.0329254	0.129068	1	FOSJUN
D13G	D13G	13	13	0.203685	0.190242	0.17288	0.208373	0.183329	0.18701	0.2015	0.166371	0.182042	0.173486	10	0.186892	0.0141479	0.0554597	Binding	0.11252	0.00851789	0.0333901	1	FOSJUN
D13H	D13H	13	13	-0.385813	-0.380028	-0.358151	-0.411936	-0.471792	-0.435749	-0.375419	-0.418564	-0.39845	-0.406343	10	-0.404224	0.0328955	0.128951	Binding	-0.243368	0.0198051	0.0776361	1	FOSJUN
D13I	D13I	13	13	-0.712705	-0.70091	-0.489739	-0.54384	-0.543554	-0.710633	-0.53996	-0.592131	-0.689808	-0.604464	10	-0.612774	0.0841579	0.329899	Binding	-0.368928	0.0506682	0.198619	1	FOSJUN
D13K	D13K	13	13	-1.29801	-1.26796	-1.21202	-1.52431	-1.53282	-1.6627	-0.764382	-1.26651	-1.25841	-1.23299	10	-1.30201	0.24473	0.959341	Binding	-0.78389	0.147342	0.577582	1	FOSJUN
D13L	D13L	13	13	-0.86036	-0.851187	-0.767866	-0.756498	-0.832901	-0.881134	-0.841825	-0.816986	-0.786813	-0.84678	10	-0.824235	0.0413392	0.16205	Binding	-0.49624	0.0248887	0.0975637	1	FOSJUN
D13M	D13M	13	13	-0.873463	-0.823674	-0.823201	-0.977227	-0.850421	-0.88471	-1.14307	-0.810436	-1.02926	-1.03423	10	-0.924969	0.113862	0.446338	Binding	-0.556888	0.0685516	0.268722	1	FOSJUN
D13N	D13N	13	13	-0.432091	-0.430593	-0.437104	-0.503414	-0.359534	-0.401624	-0.409828	-0.343744	-0.448446	-0.420752	10	-0.418713	0.0449868	0.176348	Binding	-0.252091	0.0270848	0.106172	1	FOSJUN
D13P	D13P	13	13	4.07512	3.99171	4.02143	3.85667	3.55091	3.70557	3.97558	4.05627	3.96138	3.98928	10	3.91839	0.167947	0.658353	Binding	2.35911	0.101114	0.396369	1	FOSJUN
D13Q	D13Q	13	13	-0.955356	-0.948457	-0.969861	-0.872801	-0.693184	-0.75287	-0.794973	-0.963283	-0.949161	-0.983062	10	-0.888301	0.104581	0.409959	Binding	-0.534811	0.0629644	0.24682	1	FOSJUN
D13R	D13R	13	13	-1.25912	-1.19731	-1.17951	-1.31306	-1.18588	-1.24837	-1.18115	-1.25849	-1.24101	-1.23332	10	-1.22972	0.0434328	0.170256	Binding	-0.740367	0.0261492	0.102505	1	FOSJUN
D13S	D13S	13	13	-0.482943	-0.519411	-0.486746	-0.557945	-0.468905	-0.539759	-0.51691	-0.534157	-0.458824	-0.51754	10	-0.508314	0.0325118	0.127446	Binding	-0.306036	0.0195741	0.0767303	1	FOSJUN
D13T	D13T	13	13	-0.255514	-0.232812	-0.241375	-0.263992	-0.262884	-0.231982	-0.215449	-0.23213	-0.235622	-0.252549	10	-0.242431	0.0157763	0.0618431	Binding	-0.145958	0.00949829	0.0372333	1	FOSJUN
D13V	D13V	13	13	-0.237946	-0.221556	-0.299892	-0.32564	-0.27272	-0.273661	-0.237668	-0.290983	-0.248979	-0.253946	10	-0.266299	0.0323741	0.126906	Binding	-0.160328	0.0194912	0.0764054	1	FOSJUN
D13W	D13W	13	13	-0.115567	-0.14333	-0.0817675	-0.0923305	-0.00841108	-0.0787878	-0.014998	-0.0616997	-0.0709866	-0.160546	10	-0.0828424	0.048996	0.192064	Binding	-0.0498762	0.0294986	0.115634	1	FOSJUN
D13Y	D13Y	13	13	-0.227126	-0.164784	-0.120933	-0.27182	-0.219042	-0.244718	-0.210989	-0.202017	-0.133991	-0.179694	10	-0.197512	0.0478196	0.187453	Binding	-0.118914	0.0287903	0.112858	1	FOSJUN
E14A	E14A	14	14	0.568846	0.527933	0.531901	0.560797	0.572328	0.633497	0.598481	0.556093	0.589794	0.549654	10	0.568932	0.0318736	0.124945	Binding	0.342532	0.0191899	0.0752243	1	FOSJUN
E14C	E14C	14	14	1.42402	1.30023	1.35467	1.32791	1.35626	1.37522	1.40683	1.38686	1.27927	1.34737	10	1.35587	0.0452104	0.177225	Binding	0.816314	0.0272194	0.1067	1	FOSJUN
E14D	E14D	14	14	0.795318	0.749119	0.807927	0.800919	0.814174	0.921306	0.887136	0.884049	0.811664	0.819939	10	0.829155	0.0519411	0.203609	Binding	0.499202	0.0312717	0.122585	1	FOSJUN
E14F	E14F	14	14	1.34182	1.21477	1.30949	1.44248	1.48032	1.26394	1.34252	1.31895	1.34686	1.35995	10	1.34211	0.0770587	0.30207	Binding	0.808033	0.046394	0.181865	1	FOSJUN
E14G	E14G	14	14	2.72887	2.69462	2.72528	2.81182	2.77771	2.78275	2.73986	2.69427	2.70743	2.72194	10	2.73846	0.0398086	0.15605	Binding	1.64872	0.0239672	0.0939514	1	FOSJUN
E14H	E14H	14	14	1.13657	1.05607	1.02819	1.1655	1.17449	1.08845	1.14375	1.0681	1.16483	1.09892	10	1.11249	0.0516118	0.202318	Binding	0.669785	0.0310734	0.121808	1	FOSJUN
E14I	E14I	14	14	-0.0739139	-0.156535	-0.164248	-0.1794	-0.063053	-0.135866	-0.0660027	0.0621663	-0.11352	-0.0645141	10	-0.0954887	0.0712216	0.279189	Binding	-0.05749	0.0428797	0.168089	1	FOSJUN
E14K	E14K	14	14	0.37677	0.460233	0.507476	0.406856	0.437902	0.437872	0.471261	0.370253	0.478144	0.386861	10	0.433363	0.0468425	0.183622	Binding	0.260911	0.028202	0.110552	1	FOSJUN
E14L	E14L	14	14	0.374773	0.3412	0.33728	0.348162	0.406759	0.366081	0.396548	0.368017	0.381584	0.362395	10	0.36828	0.0226997	0.088983	Binding	0.221727	0.0136666	0.0535732	1	FOSJUN
E14M	E14M	14	14	0.151585	0.155336	0.139151	0.269084	0.20521	0.154961	0.22053	0.189133	0.16768	0.0780095	10	0.173068	0.0517281	0.202774	Binding	0.104197	0.0311435	0.122082	1	FOSJUN
E14N	E14N	14	14	1.27782	1.24682	1.29964	1.22959	1.27432	1.29058	1.35324	1.3126	1.37346	1.24549	10	1.29036	0.0464951	0.182261	Binding	0.776873	0.0279929	0.109732	1	FOSJUN
E14P	E14P	14	14	3.8244	3.72204	3.9483	4.21865	4.00513	3.69769	3.81888	4.28216	3.77003	4.0059	10	3.92932	0.201488	0.789834	Binding	2.36569	0.121308	0.475529	1	FOSJUN
E14Q	E14Q	14	14	0.0544693	-0.0247478	-0.119586	-0.119227	0.072305	-0.0944872	-0.0365327	-0.0160816	-0.0883316	-0.12784	10	-0.050006	0.0722526	0.28323	Binding	-0.0301066	0.0435005	0.170522	1	FOSJUN
E14R	E14R	14	14	0.273956	0.257577	0.263259	0.245975	0.309143	0.306382	0.30391	0.288714	0.309143	0.296423	10	0.285448	0.0235522	0.0923247	Binding	0.171857	0.0141799	0.0555851	1	FOSJUN
E14S	E14S	14	14	1.22221	1.18957	1.2049	1.253	1.23452	1.27893	1.22555	1.21358	1.19094	1.1939	10	1.22071	0.0289153	0.113348	Binding	0.734942	0.0174088	0.0682425	1	FOSJUN
E14T	E14T	14	14	0.356716	0.467529	0.379497	0.451674	0.394401	0.400838	0.415765	0.358454	0.428005	0.375159	10	0.402804	0.0377913	0.148142	Binding	0.242512	0.0227527	0.0891905	1	FOSJUN
E14V	E14V	14	14	0.323202	0.360742	0.294655	0.272383	0.339399	0.361419	0.37261	0.362275	0.354654	0.372742	10	0.341408	0.0343613	0.134696	Binding	0.205548	0.0206876	0.0810953	1	FOSJUN
E14W	E14W	14	14	2.04971	1.96495	2.02624	2.11851	2.0142	2.05119	2.04856	2.00816	2.10324	1.99	10	2.03748	0.0476018	0.186599	Binding	1.22668	0.0286592	0.112344	1	FOSJUN
E14Y	E14Y	14	14	1.14771	1.10744	1.0742	1.15459	1.16935	1.10243	1.18408	1.21517	1.23004	1.11971	10	1.15047	0.0504989	0.197956	Binding	0.692654	0.0304034	0.119181	1	FOSJUN
K15A	K15A	15	15	-0.00381707	-0.0503949	0.0941721	-0.0270071	0.0127569	-0.0189007	-0.0238949	-0.0224678	-0.00416397	-0.0206975	10	-0.00644149	0.0391273	0.153379	Binding	-0.00387817	0.023557	0.0923436	1	FOSJUN
K15C	K15C	15	15	0.457761	0.502091	0.546354	0.55337	0.47506	0.451443	0.483177	0.477295	0.500499	0.446713	10	0.489376	0.0369311	0.14477	Binding	0.294634	0.0222348	0.0871602	1	FOSJUN
K15D	K15D	15	15	5.20109	4.49436	3.68757	4.80375	4.57326	5.41214	4.45664	4.86308	4.73128	4.01484	10	4.6238	0.51105	2.00332	Binding	2.78381	0.307683	1.20612	1	FOSJUN
K15E	K15E	15	15	1.57792	1.61806	1.56797	1.7704	1.60637	1.58677	1.50576	1.61443	1.44176	1.46143	10	1.57509	0.0932232	0.365435	Binding	0.948299	0.0561261	0.220014	1	FOSJUN
K15F	K15F	15	15	0.771961	0.787889	0.872729	0.792979	0.788106	0.857651	0.855839	0.757864	0.770876	0.762868	10	0.801876	0.0432331	0.169474	Binding	0.482778	0.026029	0.102034	1	FOSJUN
K15G	K15G	15	15	1.03357	1.03231	1.01314	1.11711	1.03712	0.988564	1.00585	1.01935	1.02386	0.991182	10	1.02621	0.0361418	0.141676	Binding	0.617838	0.0217596	0.0852976	1	FOSJUN
K15H	K15H	15	15	0.197968	0.242588	0.252575	0.155027	0.190713	0.1512	0.251383	0.224395	0.324211	0.182394	10	0.217245	0.0527804	0.206899	Binding	0.130795	0.031777	0.124566	1	FOSJUN
K15I	K15I	15	15	0.22709	0.380626	0.369344	0.391595	0.293274	0.302768	0.453526	0.362973	0.330814	0.286079	10	0.339809	0.0648924	0.254378	Binding	0.204586	0.0390692	0.153151	1	FOSJUN
K15L	K15L	15	15	0.744812	0.785198	0.787544	0.795589	0.763013	0.757981	0.865488	0.775215	0.790401	0.763227	10	0.782847	0.0332968	0.130524	Binding	0.471322	0.0200467	0.0785832	1	FOSJUN
K15M	K15M	15	15	0.440614	0.426538	0.574789	0.485355	0.530874	0.509148	0.487152	0.63189	0.42321	0.473551	10	0.498312	0.0665801	0.260994	Binding	0.300014	0.0400853	0.157134	1	FOSJUN
K15N	K15N	15	15	-0.614849	-0.750532	-0.798747	-0.578214	-0.720695	-0.538666	-0.629162	-0.640359	-0.530813	-0.607325	10	-0.640936	0.0892852	0.349998	Binding	-0.385883	0.0537551	0.21072	1	FOSJUN
K15P	K15P	15	15	3.80088	4.09833	4.06482	3.97359	3.87205	3.82599	4.03645	3.987	3.79432	3.80265	10	3.92561	0.119384	0.467986	Binding	2.36345	0.0718766	0.281756	1	FOSJUN
K15Q	K15Q	15	15	-0.491242	-0.596273	-0.33069	-0.339194	-0.39382	-0.512484	-0.583378	-0.530201	-0.756904	-0.415745	10	-0.494993	0.131661	0.516111	Binding	-0.298016	0.0792679	0.31073	1	FOSJUN
K15R	K15R	15	15	-0.19867	-0.216521	-0.311309	-0.251152	-0.152423	-0.235406	-0.194894	-0.218944	-0.266369	-0.194019	10	-0.223971	0.0445693	0.174711	Binding	-0.134844	0.0268334	0.105187	1	FOSJUN
K15S	K15S	15	15	0.861183	0.833118	0.913259	0.990768	0.968115	0.886896	0.883504	0.847479	0.869423	0.873596	10	0.892734	0.0509257	0.199629	Binding	0.53748	0.0306604	0.120189	1	FOSJUN
K15T	K15T	15	15	1.29293	1.35178	1.35762	1.18788	1.18194	1.26979	1.25065	1.30483	1.29898	1.27897	10	1.27754	0.0590001	0.231281	Binding	0.769155	0.0355217	0.139245	1	FOSJUN
K15V	K15V	15	15	1.2153	1.12799	1.12453	1.17081	1.18918	1.27822	1.22679	1.19099	1.17768	1.14538	10	1.18469	0.047303	0.185428	Binding	0.713253	0.0284793	0.111639	1	FOSJUN
K15Y	K15Y	15	15	0.688637	0.687044	0.689146	0.625733	0.568457	0.642092	0.605138	0.589539	0.653595	0.586069	10	0.633545	0.045654	0.178964	Binding	0.381433	0.0274865	0.107747	1	FOSJUN
S16A	S16A	16	16	-0.945964	-0.791874	-0.80527	-0.932825	-0.809486	-0.820852	-0.799657	-0.860318	-0.828073	-0.896068	10	-0.849039	0.0569349	0.223185	Binding	-0.511173	0.0342783	0.134371	1	FOSJUN
S16C	S16C	16	16	-0.368315	-0.258279	-0.15263	-0.390214	-0.230344	-0.206098	-0.210411	-0.233621	-0.168864	-0.243434	10	-0.246221	0.0773451	0.303193	Binding	-0.14824	0.0465665	0.182541	1	FOSJUN
S16D	S16D	16	16	-0.109852	-0.0835852	-0.123888	-0.269232	-0.210872	-0.256365	-0.179724	-0.136477	-0.16941	-0.186321	10	-0.172573	0.0611073	0.23954	Binding	-0.103899	0.0367903	0.144218	1	FOSJUN
S16E	S16E	16	16	-0.935255	-0.997321	-1.00214	-1.00712	-1.09523	-1.15396	-1.03177	-1.08826	-1.02904	-1.06084	10	-1.04009	0.0617302	0.241982	Binding	-0.6262	0.0371654	0.145688	1	FOSJUN
S16F	S16F	16	16	-0.245724	-0.340716	-0.244496	-0.350945	-0.27077	-0.250846	-0.329182	-0.28147	-0.340863	-0.321356	10	-0.297637	0.0432246	0.169441	Binding	-0.179196	0.0260239	0.102014	1	FOSJUN
S16G	S16G	16	16	0.403456	0.405072	0.403781	0.453373	0.435045	0.430193	0.416832	0.416741	0.418917	0.374225	10	0.415763	0.0214511	0.0840881	Binding	0.250315	0.0129148	0.0506262	1	FOSJUN
S16H	S16H	16	16	-0.475918	-0.593147	-0.505363	-0.648548	-0.579255	-0.489422	-0.60181	-0.51969	-0.481326	-0.62102	10	-0.55155	0.0640472	0.251065	Binding	-0.332067	0.0385603	0.151156	1	FOSJUN
S16I	S16I	16	16	-0.664935	-0.701344	-0.829245	-1.18227	-1.02439	-0.986035	-0.891184	-0.802251	-0.755252	-0.702625	10	-0.853952	0.16687	0.654132	Binding	-0.514131	0.100466	0.393827	1	FOSJUN
S16K	S16K	16	16	-1.38073	-1.44401	-1.42739	-1.41266	-1.31992	-1.42733	-1.37035	-1.43423	-1.32124	-1.43248	10	-1.39703	0.0466658	0.18293	Binding	-0.841099	0.0280957	0.110135	1	FOSJUN
S16L	S16L	16	16	-0.867272	-0.857134	-0.852685	-0.867505	-0.823624	-0.880321	-0.876543	-1.01317	-0.859916	-0.875994	10	-0.877417	0.0504036	0.197582	Binding	-0.528258	0.030346	0.118956	1	FOSJUN
S16M	S16M	16	16	-0.610899	-0.77131	-0.726921	-0.661352	-0.294122	-0.36502	-0.47705	-0.845025	-0.671371	-0.835565	10	-0.625864	0.190661	0.747392	Binding	-0.376808	0.11479	0.449975	1	FOSJUN
S16N	S16N	16	16	-0.51929	-0.536237	-0.450663	-0.58931	-0.572725	-0.513019	-0.507772	-0.497158	-0.441876	-0.449815	10	-0.507787	0.0504568	0.197791	Binding	-0.305718	0.0303781	0.119082	1	FOSJUN
S16P	S16P	16	16	3.22297	3.2968	3.31688	3.29529	3.33118	3.36917	3.26844	3.51927	3.39611	3.33222	10	3.33483	0.0811212	0.317995	Binding	2.00777	0.0488399	0.191453	1	FOSJUN
S16Q	S16Q	16	16	-0.964386	-0.690603	-0.696169	-0.655439	-0.985293	-0.757196	-0.926777	-0.811907	-0.736922	-1.00649	10	-0.823118	0.135122	0.529679	Binding	-0.495567	0.0813518	0.318899	1	FOSJUN
S16R	S16R	16	16	-1.23487	-1.26298	-1.20778	-1.31966	-1.2534	-1.2561	-1.24637	-1.22274	-1.23866	-1.21689	10	-1.24594	0.0314424	0.123254	Binding	-0.750134	0.0189302	0.0742064	1	FOSJUN
S16T	S16T	16	16	-0.330171	-0.404364	-0.320405	-0.339993	-0.313175	-0.345403	-0.292802	-0.364255	-0.341095	-0.385716	10	-0.343738	0.0335648	0.131574	Binding	-0.206951	0.0202081	0.0792156	1	FOSJUN
S16V	S16V	16	16	-0.766839	-0.800201	-0.723732	-0.765142	-0.732597	-0.797651	-0.928475	-0.805669	-0.812415	-0.842036	10	-0.797476	0.0587609	0.230343	Binding	-0.480129	0.0353777	0.13868	1	FOSJUN
S16W	S16W	16	16	0.0403239	0.0480958	0.0616769	0.0802289	0.131055	0.159206	0.0900544	0.0788753	0.0968265	0.0524972	10	0.083884	0.0377111	0.147827	Binding	0.0505033	0.0227044	0.0890012	1	FOSJUN
S16Y	S16Y	16	16	-0.375959	-0.246446	-0.42824	-0.447875	-0.5738	-0.42886	-0.446291	-0.463004	-0.376073	-0.295178	10	-0.408173	0.0914635	0.358537	Binding	-0.245745	0.0550666	0.215861	1	FOSJUN
A17C	A17C	17	17	0.40766	0.398078	0.357731	0.338466	0.323625	0.334795	0.43246	0.363905	0.30993	0.33642	10	0.360307	0.0401059	0.157215	Binding	0.216927	0.0241462	0.0946531	1	FOSJUN
A17D	A17D	17	17	0.567306	0.573899	0.525479	0.634578	0.60333	0.544608	0.580059	0.563308	0.666046	0.618068	10	0.587668	0.0428047	0.167795	Binding	0.353812	0.0257711	0.101023	1	FOSJUN
A17E	A17E	17	17	0.0377709	0.103339	0.0430291	0.0540972	0.0692857	-0.0330551	0.170578	0.0955112	0.0673887	0.0578028	10	0.0665747	0.0522349	0.204761	Binding	0.040082	0.0314486	0.123279	1	FOSJUN
A17F	A17F	17	17	0.672354	0.685041	0.632531	0.657177	0.643409	0.646677	0.642586	0.665691	0.641267	0.639499	10	0.652623	0.0168577	0.0660823	Binding	0.392919	0.0101494	0.0397856	1	FOSJUN
A17G	A17G	17	17	0.754657	0.74701	0.780993	0.763029	0.746327	0.785197	0.762633	0.751024	0.789912	0.769481	10	0.765026	0.015946	0.0625084	Binding	0.460592	0.00960048	0.0376339	1	FOSJUN
A17H	A17H	17	17	0.223763	0.193448	0.276082	0.235059	0.240304	0.27759	0.330095	0.293734	0.251345	0.234367	10	0.255579	0.0393107	0.154098	Binding	0.153874	0.0236674	0.0927763	1	FOSJUN
A17I	A17I	17	17	0.559328	0.626418	0.536921	0.535023	0.531503	0.540984	0.583261	0.557579	0.574989	0.571398	10	0.56174	0.0290846	0.114011	Binding	0.338202	0.0175107	0.0686419	1	FOSJUN
A17K	A17K	17	17	-0.61902	-0.607984	-0.605678	-0.803248	-0.598228	-0.727081	-0.685932	-0.552866	-0.554869	-0.695261	10	-0.645017	0.0805348	0.315696	Binding	-0.388339	0.0484868	0.190068	1	FOSJUN
A17L	A17L	17	17	0.428335	0.455288	0.428057	0.405794	0.419335	0.427749	0.46615	0.415292	0.457036	0.409035	10	0.431207	0.0211603	0.0829485	Binding	0.259613	0.0127398	0.04994	1	FOSJUN
A17M	A17M	17	17	0.0986508	0.00728631	0.0322857	0.163548	0.103425	0.122902	-0.00796267	0.0717305	0.104902	0.0262479	10	0.0723015	0.0557812	0.218662	Binding	0.0435299	0.0335837	0.131648	1	FOSJUN
A17N	A17N	17	17	0.253141	0.250909	0.201307	0.252465	0.29474	0.375502	0.282432	0.208393	0.280282	0.270233	10	0.26694	0.0487394	0.191058	Binding	0.160714	0.0293441	0.115029	1	FOSJUN
A17P	A17P	17	17	3.78432	3.93142	4.03637	3.83656	3.61717	3.7748	3.83663	3.85144	3.81271	3.67866	10	3.81601	0.117898	0.46216	Binding	2.29747	0.0709818	0.278249	1	FOSJUN
A17Q	A17Q	17	17	-0.00404682	-0.209473	0.140696	-0.179756	-0.222273	-0.317799	-0.143187	-0.328691	-0.0500125	-0.060123	10	-0.137466	0.146094	0.572687	Binding	-0.0827632	0.0879573	0.344792	1	FOSJUN
A17R	A17R	17	17	-0.832922	-0.774479	-0.862017	-0.912231	-0.825658	-0.840064	-0.816294	-0.820327	-0.734884	-0.738681	10	-0.815756	0.0544026	0.213258	Binding	-0.491135	0.0327537	0.128394	1	FOSJUN
A17S	A17S	17	17	0.237581	0.243575	0.239473	0.203642	0.25396	0.265193	0.254958	0.241644	0.236868	0.241826	10	0.241872	0.0162444	0.0636781	Binding	0.145622	0.00978013	0.0383381	1	FOSJUN
A17T	A17T	17	17	0.377493	0.378304	0.366087	0.375858	0.378785	0.36428	0.376218	0.314753	0.367424	0.353878	10	0.365308	0.019499	0.0764359	Binding	0.219938	0.0117396	0.0460191	1	FOSJUN
A17V	A17V	17	17	0.475763	0.482751	0.443149	0.439414	0.501361	0.482021	0.546746	0.450854	0.499345	0.495388	10	0.481679	0.0322808	0.126541	Binding	0.29	0.019435	0.0761852	1	FOSJUN
A17W	A17W	17	17	0.911634	0.876313	0.841929	0.709932	0.79881	0.770789	0.773013	0.816477	0.864706	0.834428	10	0.819803	0.0591243	0.231767	Binding	0.493571	0.0355964	0.139538	1	FOSJUN
A17Y	A17Y	17	17	0.626478	0.65737	0.569338	0.634743	0.6087	0.68859	0.610661	0.541657	0.486168	0.539492	10	0.59632	0.061522	0.241166	Binding	0.359021	0.03704	0.145197	1	FOSJUN
L18A	L18A	18	18	3.54232	3.52449	3.37658	3.43418	3.34143	3.28637	3.5448	3.8457	3.47193	3.38496	10	3.47528	0.157113	0.615883	Binding	2.09233	0.0945916	0.370799	1	FOSJUN
L18C	L18C	18	18	4.115	3.96523	4.1287	4.10703	4.56752	4.37642	3.96563	4.33567	3.9931	3.74601	10	4.13003	0.239339	0.938209	Binding	2.48653	0.144097	0.564859	1	FOSJUN
L18D	L18D	18	18	4.19818	4.93233	3.93932	4.44603	4.0886	4.72957	5.35639	4.53684	5.55317	4.81881	10	4.65992	0.527787	2.06892	Binding	2.80556	0.31776	1.24562	1	FOSJUN
L18E	L18E	18	18	4.13487	4.8765	3.80675	3.96511	4.16787	4.15444	3.90276	3.94811	3.81607	4.20902	10	4.09815	0.31098	1.21904	Binding	2.46734	0.187229	0.733937	1	FOSJUN
L18F	L18F	18	18	1.41254	1.46805	1.4217	1.45705	1.38603	1.36021	1.42159	1.48961	1.49427	1.50973	10	1.44208	0.0494526	0.193854	Binding	0.868219	0.0297735	0.116712	1	FOSJUN
L18G	L18G	18	18	4.29391	4.10989	3.91073	3.82334	3.6681	3.88119	3.87752	3.75319	3.86204	3.8557	10	3.90356	0.177849	0.697167	Binding	2.35018	0.107076	0.419737	1	FOSJUN
L18H	L18H	18	18	1.99537	2.00299	2.01295	2.09036	2.09115	2.08969	2.00731	2.09955	1.99816	2.07963	10	2.04672	0.0461877	0.181056	Binding	1.23225	0.0278078	0.109007	1	FOSJUN
L18I	L18I	18	18	1.00287	1.12403	1.03792	1.11998	1.11477	1.1056	0.993357	1.10126	1.06126	1.06267	10	1.07237	0.0484749	0.190021	Binding	0.645634	0.0291848	0.114404	1	FOSJUN
L18K	L18K	18	18	2.37546	2.45799	2.35868	2.46782	2.4945	2.53689	2.57472	2.47249	2.40703	2.30322	10	2.44488	0.0836637	0.327962	Binding	1.47197	0.0503706	0.197453	1	FOSJUN
L18M	L18M	18	18	1.38143	1.32653	1.46558	1.4317	1.33684	1.51981	1.51631	1.37969	1.39068	1.28327	10	1.40318	0.0795442	0.311813	Binding	0.844802	0.0478905	0.187731	1	FOSJUN
L18N	L18N	18	18	3.99886	4.72627	3.77292	3.97701	4.07169	4.50314	4.30544	3.73701	3.96791	4.18852	10	4.12488	0.312862	1.22642	Binding	2.48343	0.188362	0.738378	1	FOSJUN
L18P	L18P	18	18	3.86491	4.1421	4.24117	4.00939	4.16909	4.20524	3.97279	4.02094	3.88517	4.00613	10	4.05169	0.131272	0.514585	Binding	2.43937	0.0790335	0.309811	1	FOSJUN
L18Q	L18Q	18	18	3.39279	3.06418	3.18721	3.18987	3.10577	3.21917	3.40185	3.42613	3.80508	3.71089	10	3.35029	0.249052	0.976286	Binding	2.01708	0.149945	0.587783	1	FOSJUN
L18R	L18R	18	18	1.84217	1.76419	1.83259	1.87177	1.84112	1.82855	1.84334	1.77652	1.81218	1.85253	10	1.8265	0.0334947	0.131299	Binding	1.09966	0.0201658	0.0790501	1	FOSJUN
L18S	L18S	18	18	3.63433	3.71834	3.47018	3.75002	3.58811	3.5941	3.5167	3.71227	3.4686	3.66298	10	3.61156	0.102284	0.400953	Binding	2.17438	0.0615811	0.241398	1	FOSJUN
L18T	L18T	18	18	3.053	3.23018	3.18502	3.00357	3.07337	3.06302	3.091	3.1686	3.12731	3.06207	10	3.10571	0.07024	0.275341	Binding	1.86983	0.0422887	0.165772	1	FOSJUN
L18V	L18V	18	18	2.69402	2.77139	2.88596	2.96896	2.84883	2.89781	2.95561	2.90614	2.82401	2.7478	10	2.85005	0.0904725	0.354652	Binding	1.71591	0.05447	0.213522	1	FOSJUN
L18W	L18W	18	18	0.953991	0.923165	0.892617	0.956451	0.869261	0.918673	0.873492	0.914347	0.928003	0.935499	10	0.91655	0.0301853	0.118326	Binding	0.551819	0.0181734	0.0712396	1	FOSJUN
L18Y	L18Y	18	18	0.9349	0.949155	0.920215	0.995228	0.992324	0.991104	1.065	1.06931	1.00272	0.960473	10	0.988043	0.0500218	0.196085	Binding	0.594862	0.0301162	0.118055	1	FOSJUN
Q19A	Q19A	19	19	1.14141	1.16577	1.12734	1.12034	1.11118	1.13676	1.12878	1.19495	1.13777	1.18095	10	1.14452	0.0272358	0.106765	Binding	0.689074	0.0163976	0.0642787	1	FOSJUN
Q19C	Q19C	19	19	0.579442	0.59888	0.579067	0.588403	0.608579	0.672218	0.64947	0.625602	0.643082	0.615557	10	0.61603	0.0314761	0.123386	Binding	0.370888	0.0189505	0.0742861	1	FOSJUN
Q19D	Q19D	19	19	0.998511	0.985384	1.03177	1.02041	1.06647	0.986212	1.02034	1.07523	1.08237	0.945171	10	1.02119	0.0442541	0.173476	Binding	0.614817	0.0266437	0.104443	1	FOSJUN
Q19E	Q19E	19	19	-1.01591	-0.957377	-0.902946	-1.0069	-0.927731	-0.907235	-0.97071	-0.86027	-0.872672	-0.860516	10	-0.928226	0.0576392	0.225946	Binding	-0.558849	0.0347023	0.136033	1	FOSJUN
Q19F	Q19F	19	19	1.58099	1.55957	1.58347	1.57568	1.62931	1.59839	1.53316	1.54083	1.62364	1.59756	10	1.58226	0.0318131	0.124707	Binding	0.952618	0.0191534	0.0750815	1	FOSJUN
Q19G	Q19G	19	19	1.88957	1.85943	1.8925	1.96796	1.87132	1.92914	1.8718	1.85404	1.85645	1.87373	10	1.8866	0.0362067	0.14193	Binding	1.13585	0.0217986	0.0854506	1	FOSJUN
Q19H	Q19H	19	19	0.912879	0.886943	0.837122	0.854318	0.92767	0.857461	0.940841	0.874738	0.914039	0.887196	10	0.889321	0.0341217	0.133757	Binding	0.535425	0.0205434	0.08053	1	FOSJUN
Q19I	Q19I	19	19	0.194661	0.240205	0.160741	0.202587	0.187945	0.214034	0.314317	0.140616	0.168683	0.136454	10	0.196024	0.0526949	0.206564	Binding	0.118019	0.0317256	0.124364	1	FOSJUN
Q19K	Q19K	19	19	0.185564	0.0673047	0.220135	0.212003	0.195376	0.196667	0.253085	0.193859	0.14412	0.295116	10	0.196323	0.0608172	0.238404	Binding	0.118198	0.0366157	0.143533	1	FOSJUN
Q19L	Q19L	19	19	-0.406821	-0.370715	-0.410523	-0.433063	-0.368175	-0.381463	-0.376125	-0.35928	-0.369023	-0.396467	10	-0.387165	0.0236112	0.0925558	Binding	-0.233097	0.0142154	0.0557243	1	FOSJUN
Q19M	Q19M	19	19	-0.237644	-0.167271	-0.194603	-0.147081	-0.205527	-0.163361	-0.186138	-0.211337	-0.212469	-0.227519	10	-0.195295	0.0292553	0.114681	Binding	-0.11758	0.0176135	0.0690448	1	FOSJUN
Q19N	Q19N	19	19	0.687432	0.641314	0.644871	0.737149	0.695505	0.738312	0.704783	0.658838	0.858962	0.647276	10	0.701444	0.0660424	0.258886	Binding	0.422312	0.0397615	0.155865	1	FOSJUN
Q19P	Q19P	19	19	2.98392	3.02841	3.12081	3.08044	3.12365	3.08373	2.95781	3.08401	3.12552	2.88951	10	3.04778	0.0805548	0.315775	Binding	1.83495	0.0484989	0.190116	1	FOSJUN
Q19R	Q19R	19	19	0.732853	0.7681	0.72838	0.777659	0.756666	0.763411	0.733053	0.770159	0.73705	0.729086	10	0.749642	0.0193671	0.0759192	Binding	0.45133	0.0116602	0.045708	1	FOSJUN
Q19S	Q19S	19	19	0.912338	0.934559	0.94671	0.953066	0.945013	0.969819	0.978494	0.928024	0.90708	0.923102	10	0.93982	0.0233783	0.0916429	Binding	0.565829	0.0140752	0.0551746	1	FOSJUN
Q19T	Q19T	19	19	0.36506	0.381722	0.376955	0.3237	0.345394	0.311151	0.351787	0.345058	0.373388	0.3507	10	0.352491	0.0228396	0.0895313	Binding	0.212221	0.0137508	0.0539033	1	FOSJUN
Q19V	Q19V	19	19	0.416247	0.40921	0.407168	0.469623	0.451357	0.460293	0.448852	0.451839	0.39976	0.433741	10	0.434809	0.02498	0.0979216	Binding	0.261782	0.0150395	0.0589548	1	FOSJUN
Q19W	Q19W	19	19	1.99543	1.9865	1.90211	1.97256	1.93861	1.948	1.95504	1.97568	1.9682	1.97709	10	1.96192	0.027206	0.106648	Binding	1.1812	0.0163797	0.0642084	1	FOSJUN
Q19Y	Q19Y	19	19	1.20328	1.20617	1.23262	1.17935	1.20625	1.16136	1.17899	1.19917	1.15783	1.18805	10	1.19131	0.0227998	0.089375	Binding	0.717241	0.0137268	0.0538092	1	FOSJUN
T20A	T20A	20	20	-0.563824	-0.567781	-0.562106	-0.594385	-0.632317	-0.568692	-0.61874	-0.669452	-0.663265	-0.568612	10	-0.600917	0.0421543	0.165245	Binding	-0.361789	0.0253795	0.0994875	1	FOSJUN
T20C	T20C	20	20	0.108968	0.0791425	-0.0023581	0.0527244	0.0652085	0.0735685	0.0498734	0.0593787	0.0760935	0.0742708	10	0.0636871	0.0285709	0.111998	Binding	0.0383435	0.0172014	0.0674296	1	FOSJUN
T20D	T20D	20	20	-0.496988	-0.49924	-0.567366	-0.301301	-0.231285	-0.480968	-0.374645	-0.466885	-0.281431	-0.595867	10	-0.429597	0.125081	0.490318	Binding	-0.258644	0.0753064	0.295201	1	FOSJUN
T20E	T20E	20	20	-0.637343	-0.636858	-0.616372	-0.604473	-0.663581	-0.700347	-0.780581	-0.716638	-0.636815	-0.621475	10	-0.661448	0.0552013	0.216389	Binding	-0.398232	0.0332345	0.130279	1	FOSJUN
T20F	T20F	20	20	0.226072	0.109324	0.247484	0.213516	0.215614	0.214305	0.24104	0.261704	0.26459	0.22913	10	0.222278	0.0438899	0.172048	Binding	0.133825	0.0264244	0.103584	1	FOSJUN
T20G	T20G	20	20	0.349136	0.342371	0.340947	0.352375	0.344309	0.356198	0.341364	0.35849	0.354431	0.329233	10	0.346885	0.0089312	0.0350103	Binding	0.208846	0.00537713	0.0210783	1	FOSJUN
T20H	T20H	20	20	-0.0933838	-0.0458454	-0.0428723	-0.087576	0.0759632	-0.0479051	-0.00450488	-0.119361	0.0344912	-0.0570156	10	-0.0388009	0.059673	0.233918	Binding	-0.0233605	0.0359268	0.140833	1	FOSJUN
T20I	T20I	20	20	0.0475307	0.00231112	-0.0509571	-0.0685323	0.11991	-0.0454971	-0.00270039	0.0455688	0.116448	0.0985289	10	0.0262611	0.0702865	0.275523	Binding	0.0158108	0.0423167	0.165882	1	FOSJUN
T20K	T20K	20	20	-0.564311	-0.446461	-0.611665	-0.540855	-0.383684	-0.512339	-0.499111	-0.553516	-0.483753	-0.676138	10	-0.527183	0.0827218	0.32427	Binding	-0.317397	0.0498036	0.19523	1	FOSJUN
T20L	T20L	20	20	-0.266233	-0.271304	-0.310004	-0.326582	-0.325033	-0.34649	-0.334025	-0.298664	-0.310041	-0.281267	10	-0.306964	0.0272531	0.106832	Binding	-0.184811	0.016408	0.0643195	1	FOSJUN
T20M	T20M	20	20	-0.118772	-0.193087	-0.230163	-0.249185	-0.139116	-0.127414	0.00226883	-0.0852972	-0.0162273	-0.0771196	10	-0.123411	0.0838208	0.328577	Binding	-0.0743011	0.0504652	0.197824	1	FOSJUN
T20N	T20N	20	20	-0.301142	-0.286432	-0.42167	-0.374624	-0.42329	-0.322286	-0.249493	-0.290482	-0.348723	-0.321907	10	-0.334005	0.0579146	0.227025	Binding	-0.201091	0.0348681	0.136683	1	FOSJUN
T20P	T20P	20	20	3.1021	3.14122	2.99496	3.10151	3.1478	3.174	2.95591	2.97244	3.08089	3.10286	10	3.07737	0.0765826	0.300204	Binding	1.85276	0.0461074	0.180741	1	FOSJUN
T20Q	T20Q	20	20	-0.426596	-0.42221	-0.519294	-0.582711	-0.37639	-0.413621	-0.169185	-0.0686213	-0.453003	-0.479791	10	-0.391142	0.156715	0.614323	Binding	-0.235491	0.0943521	0.36986	1	FOSJUN
T20R	T20R	20	20	-0.317392	-0.322361	-0.286056	-0.341487	-0.291577	-0.35334	-0.319529	-0.32706	-0.273341	-0.341092	10	-0.317323	0.0261321	0.102438	Binding	-0.191048	0.0157331	0.0616739	1	FOSJUN
T20S	T20S	20	20	-0.127819	-0.120207	-0.0750675	-0.0605189	-0.105752	-0.108935	-0.119601	-0.103163	-0.131576	-0.10703	10	-0.105967	0.0225097	0.088238	Binding	-0.0637986	0.0135522	0.0531246	1	FOSJUN
T20V	T20V	20	20	-0.0574609	-0.0295561	-0.0385645	-0.036465	-0.05441	-0.0220446	-0.017627	-0.0419458	0.00226935	-0.0657434	10	-0.0361548	0.0204517	0.0801708	Binding	-0.0217674	0.0123132	0.0482677	1	FOSJUN
T20W	T20W	20	20	0.434523	0.433844	0.434543	0.443792	0.503047	0.477918	0.422595	0.421845	0.527523	0.560227	10	0.465986	0.0488986	0.191683	Binding	0.280552	0.0294399	0.115405	1	FOSJUN
T20Y	T20Y	20	20	0.258594	0.25623	0.319078	0.126191	0.221734	0.264989	0.325778	0.372189	0.257711	0.198742	10	0.260124	0.069579	0.27275	Binding	0.15661	0.0418908	0.164212	1	FOSJUN
E21A	E21A	21	21	1.41386	1.33577	1.29545	1.25011	1.28811	1.31597	1.286	1.3114	1.36868	1.36074	10	1.32261	0.0480392	0.188313	Binding	0.796292	0.0289225	0.113376	1	FOSJUN
E21C	E21C	21	21	1.69136	1.69694	1.75273	1.75866	1.79236	1.69801	1.75598	1.61281	1.71355	1.68228	10	1.71547	0.0512965	0.201082	Binding	1.03282	0.0308836	0.121064	1	FOSJUN
E21D	E21D	21	21	1.17964	0.881648	1.05755	1.15429	1.26471	1.36384	1.18478	1.1649	1.03358	1.11469	10	1.13996	0.131473	0.515373	Binding	0.686326	0.0791545	0.310286	1	FOSJUN
E21F	E21F	21	21	3.3282	3.59005	3.1971	3.39526	3.35326	3.3914	3.41067	3.27262	3.1146	3.34999	10	3.34031	0.128838	0.505046	Binding	2.01107	0.0775684	0.304068	1	FOSJUN
E21G	E21G	21	21	3.65639	3.60108	3.61537	3.64026	3.42979	3.60619	3.37568	3.56051	3.66561	3.68378	10	3.58347	0.102479	0.401718	Binding	2.15747	0.0616987	0.241859	1	FOSJUN
E21H	E21H	21	21	2.08096	1.9749	2.05059	1.99632	2.07289	2.03218	2.03813	2.00907	2.14781	1.98251	10	2.03854	0.0526471	0.206377	Binding	1.22732	0.0316968	0.124251	1	FOSJUN
E21I	E21I	21	21	0.944178	0.993568	0.955967	0.98263	0.977669	0.923949	1.07759	1.03452	0.973837	0.953839	10	0.981775	0.0451982	0.177177	Binding	0.591088	0.0272121	0.106671	1	FOSJUN
E21K	E21K	21	21	1.36855	1.43679	1.35956	1.35742	1.5207	1.43491	1.44342	1.4749	1.49459	1.41692	10	1.43078	0.056604	0.221888	Binding	0.861415	0.034079	0.13359	1	FOSJUN
E21L	E21L	21	21	1.06521	1.03948	1.06423	1.11719	1.05053	1.07156	1.05855	1.06516	1.06068	1.04328	10	1.06359	0.0214482	0.0840771	Binding	0.640344	0.0129132	0.0506196	1	FOSJUN
E21M	E21M	21	21	1.22182	1.19729	1.19163	1.29879	1.22125	1.21806	1.25577	1.2006	1.19483	1.21503	10	1.22151	0.0330461	0.129541	Binding	0.735421	0.0198958	0.0779914	1	FOSJUN
E21N	E21N	21	21	2.2466	2.19596	2.21017	2.30107	2.25313	2.16786	2.18904	2.24569	2.22932	2.23877	10	2.22776	0.0383365	0.150279	Binding	1.34125	0.0230809	0.0904773	1	FOSJUN
E21P	E21P	21	21	3.89486	3.97084	3.92082	3.72709	3.57015	3.72358	3.86443	3.98226	4.11927	3.86084	10	3.86341	0.156191	0.612267	Binding	2.32601	0.0940363	0.368622	1	FOSJUN
E21Q	E21Q	21	21	0.997263	0.768782	0.734589	0.780528	0.75567	0.717443	0.81268	0.795596	0.887529	0.841703	10	0.809178	0.0830422	0.325526	Binding	0.487175	0.0499965	0.195986	1	FOSJUN
E21R	E21R	21	21	1.68686	1.71304	1.7686	1.73899	1.74477	1.79706	1.74042	1.69044	1.74151	1.69121	10	1.73129	0.0360992	0.141509	Binding	1.04234	0.0217339	0.0851969	1	FOSJUN
E21S	E21S	21	21	1.8565	1.91504	1.82115	1.94912	1.85236	1.91073	1.88954	1.86744	1.90542	1.8823	10	1.88496	0.037093	0.145405	Binding	1.13486	0.0223323	0.0875425	1	FOSJUN
E21T	E21T	21	21	0.940075	0.882238	0.956758	0.92545	0.943415	0.962684	0.947554	0.943168	0.935588	0.930046	10	0.936698	0.0221906	0.0869872	Binding	0.563949	0.0133601	0.0523716	1	FOSJUN
E21V	E21V	21	21	1.11723	1.1457	1.13738	1.20638	1.16057	1.18428	1.21878	1.15966	1.19061	1.19061	10	1.17112	0.0322807	0.12654	Binding	0.705086	0.0194349	0.0761849	1	FOSJUN
E21W	E21W	21	21	3.34203	3.31541	3.37096	3.55201	3.21702	3.14014	3.30229	3.15719	3.17344	3.53814	10	3.31086	0.147171	0.57691	Binding	1.99334	0.0886059	0.347335	1	FOSJUN
E21Y	E21Y	21	21	1.93237	1.94194	1.95884	2.06706	2.00379	1.98215	1.99357	1.95614	1.95018	1.8348	10	1.96208	0.0594704	0.233124	Binding	1.18129	0.0358048	0.140355	1	FOSJUN
I22A	I22A	22	22	3.92499	3.55467	3.70457	3.97629	3.67004	3.46898	3.73854	3.63775	5.97078	4.37149	10	4.00181	0.738179	2.89366	Binding	2.40933	0.444429	1.74216	1	FOSJUN
I22C	I22C	22	22	1.69467	1.87053	1.81967	1.9001	1.88832	1.83289	1.86209	1.87317	1.75631	1.81338	10	1.83111	0.0640958	0.251256	Binding	1.10244	0.0385896	0.151271	1	FOSJUN
I22D	I22D	22	22	5.44708	5.11678	4.31057	5.05751	5.89984	4.73125	4.72598	3.68363	4.72046	4.95164	10	4.86447	0.603582	2.36604	Binding	2.92871	0.363393	1.4245	1	FOSJUN
I22E	I22E	22	22	4.09687	4.15077	3.54536	4.44761	3.84563	4.3821	3.69892	4.02942	3.94917	3.63008	10	3.97759	0.30458	1.19395	Binding	2.39475	0.183376	0.718833	1	FOSJUN
I22F	I22F	22	22	3.24016	3.33596	3.10857	5.07539	2.98517	3.05167	2.72767	3.1035	3.2851	3.33597	10	3.32492	0.642548	2.51879	Binding	2.0018	0.386853	1.51646	1	FOSJUN
I22G	I22G	22	22	3.86777	3.71784	3.93485	4.1728	3.67023	4.45394	4.22145	3.98927	3.88884	3.52684	10	3.94438	0.278981	1.0936	Binding	2.37476	0.167963	0.658417	1	FOSJUN
I22H	I22H	22	22	4.31046	4.31609	4.66941	4.49989	4.01655	4.53483	4.24484	4.28264	4.13789	4.26805	10	4.32806	0.192942	0.756333	Binding	2.60576	0.116163	0.455359	1	FOSJUN
I22K	I22K	22	22	4.29427	4.34567	4.24855	4.46877	4.39222	4.13302	4.25961	4.3452	4.69228	4.25572	10	4.34353	0.152827	0.599081	Binding	2.61507	0.0920111	0.360683	1	FOSJUN
I22L	I22L	22	22	1.73598	1.65426	1.65715	1.64267	1.68698	1.71249	1.7433	1.7616	1.70054	1.73265	10	1.70276	0.0414919	0.162648	Binding	1.02517	0.0249806	0.0979241	1	FOSJUN
I22M	I22M	22	22	3.46006	3.42281	3.74056	3.64377	3.59572	3.37451	2.91845	3.25719	3.2705	3.66107	10	3.43446	0.245815	0.963594	Binding	2.06776	0.147995	0.580142	1	FOSJUN
I22N	I22N	22	22	4.14463	4.55775	3.83802	3.89089	3.72935	4.06958	4.0365	3.82737	3.88672	3.82621	10	3.9807	0.240064	0.941052	Binding	2.39663	0.144533	0.566571	1	FOSJUN
I22P	I22P	22	22	3.97854	3.8062	3.84731	3.91898	3.78678	3.60122	4.17521	3.90704	3.93924	3.55466	10	3.85152	0.180516	0.707622	Binding	2.31885	0.108682	0.426032	1	FOSJUN
I22Q	I22Q	22	22	3.41527	3.49807	3.31579	4.0184	3.74257	3.25185	3.83629	4.76767	4.29658	4.40311	10	3.85456	0.510268	2.00025	Binding	2.32068	0.307213	1.20427	1	FOSJUN
I22R	I22R	22	22	3.56951	3.61853	3.62111	3.57864	3.73239	3.47435	3.60204	3.84763	3.53025	3.73796	10	3.63124	0.111032	0.435247	Binding	2.18623	0.0668483	0.262045	1	FOSJUN
I22S	I22S	22	22	3.50116	3.9924	3.74008	4.07238	4.2682	4.58005	3.93109	4.08705	3.79477	3.46482	10	3.9432	0.33972	1.3317	Binding	2.37405	0.204532	0.801765	1	FOSJUN
I22T	I22T	22	22	4.05071	3.91429	3.67651	3.84781	4.03074	4.18859	3.8867	3.64059	3.80095	3.77731	10	3.88142	0.171544	0.672452	Binding	2.33685	0.10328	0.404857	1	FOSJUN
I22V	I22V	22	22	0.869297	0.821484	0.86068	0.857363	0.773333	0.85758	0.883393	0.862224	0.93164	0.896251	10	0.861325	0.0422631	0.165671	Binding	0.51857	0.0254449	0.0997442	1	FOSJUN
I22W	I22W	22	22	4.14571	4.22988	4.18569	4.63703	4.37841	3.99882	4.07635	3.96083	4.471	4.43836	10	4.25221	0.221819	0.86953	Binding	2.56009	0.133548	0.52351	1	FOSJUN
I22Y	I22Y	22	22	4.25512	3.73415	3.48275	4.11193	4.71994	3.87717	4.40136	4.00826	4.1509	4.44218	10	4.11838	0.363404	1.42454	Binding	2.47951	0.218791	0.857661	1	FOSJUN
A23C	A23C	23	23	0.251783	0.291529	0.279729	0.387682	0.442713	0.199927	0.146381	0.199624	0.335576	0.348084	10	0.288303	0.0923527	0.362022	Binding	0.173576	0.0556019	0.21796	1	FOSJUN
A23D	A23D	23	23	-0.14937	-0.00193885	0.0200152	-0.0613107	-0.0971062	-0.0605665	0.0509706	-0.102702	-0.126144	-0.102888	10	-0.0631041	0.066161	0.259351	Binding	-0.0379925	0.039833	0.156145	1	FOSJUN
A23E	A23E	23	23	-0.0603058	-0.0916499	-0.112897	0.0202918	-0.216768	-0.0267351	-0.174017	-0.0868563	-0.141278	-0.0488649	10	-0.093908	0.0706188	0.276826	Binding	-0.0565384	0.0425168	0.166666	1	FOSJUN
A23F	A23F	23	23	0.414884	0.503404	0.603815	0.560838	0.516278	0.487847	0.437703	0.360038	0.54458	0.566905	10	0.499629	0.0760704	0.298196	Binding	0.300807	0.045799	0.179532	1	FOSJUN
A23G	A23G	23	23	0.632247	0.656271	0.643129	0.555121	0.638946	0.642724	0.678745	0.63803	0.673931	0.639098	10	0.639824	0.0336724	0.131996	Binding	0.385213	0.0202729	0.0794696	1	FOSJUN
A23H	A23H	23	23	0.204133	0.276665	0.291833	0.249369	0.35099	0.34024	0.354593	0.296144	0.294781	0.272759	10	0.293151	0.0469987	0.184235	Binding	0.176495	0.0282961	0.110921	1	FOSJUN
A23I	A23I	23	23	0.473294	0.577161	0.48115	0.68505	0.634265	0.614183	0.627328	0.763521	0.515154	0.576518	10	0.594762	0.090843	0.356105	Binding	0.358083	0.054693	0.214397	1	FOSJUN
A23K	A23K	23	23	-0.18997	-0.111297	-0.173372	-0.19464	-0.168352	-0.071783	-0.159364	-0.252889	-0.115937	-0.120361	10	-0.155797	0.0521385	0.204383	Binding	-0.093799	0.0313905	0.123051	1	FOSJUN
A23L	A23L	23	23	0.381854	0.389868	0.427978	0.444195	0.450207	0.453476	0.411801	0.389284	0.407379	0.405624	10	0.416166	0.0264047	0.103506	Binding	0.250558	0.0158972	0.0623172	1	FOSJUN
A23M	A23M	23	23	0.255478	0.223669	0.237987	0.300586	0.307893	0.317457	0.27625	0.275096	0.219922	0.247324	10	0.266166	0.0348743	0.136707	Binding	0.160248	0.0209964	0.082306	1	FOSJUN
A23N	A23N	23	23	0.0500911	0.0944392	0.0309395	0.0648118	0.0508464	0.133387	0.114417	0.148972	0.106506	0.102719	10	0.0897129	0.0389555	0.152705	Binding	0.0540127	0.0234536	0.091938	1	FOSJUN
A23P	A23P	23	23	4.16732	4.27512	4.21927	4.25565	4.17686	4.26438	4.13685	4.09061	4.05297	4.05356	10	4.16926	0.0846083	0.331664	Binding	2.51015	0.0509393	0.199682	1	FOSJUN
A23Q	A23Q	23	23	-0.287717	-0.0818145	-0.100759	-0.0544311	-0.0578388	-0.362791	-0.124506	-0.183483	-0.173668	-0.174651	10	-0.160166	0.100472	0.393852	Binding	-0.0964297	0.0604905	0.237123	1	FOSJUN
A23R	A23R	23	23	0.021187	0.0106336	-0.00325893	-0.00109455	0.0148311	-0.0488561	0.00931186	-0.0401658	0.00136555	0.00769653	10	-0.00283497	0.0232412	0.0911056	Binding	-0.00170683	0.0139926	0.0548511	1	FOSJUN
A23S	A23S	23	23	0.0762559	0.116521	0.162095	0.124148	0.130722	0.1751	0.136796	0.0951363	0.10708	0.13155	10	0.125541	0.0293627	0.115102	Binding	0.0755831	0.0176782	0.0692984	1	FOSJUN
A23T	A23T	23	23	0.223123	0.223953	0.258157	0.290781	0.296201	0.30132	0.320934	0.2539	0.285468	0.25959	10	0.271343	0.0328978	0.128959	Binding	0.163365	0.0198065	0.0776414	1	FOSJUN
A23V	A23V	23	23	0.536815	0.50137	0.545809	0.496943	0.514816	0.504378	0.585006	0.481884	0.588388	0.535672	10	0.529108	0.0363164	0.14236	Binding	0.318555	0.0218647	0.0857097	1	FOSJUN
A23W	A23W	23	23	0.697787	0.721702	0.646587	0.746336	0.771874	0.762345	0.709614	0.700883	0.691989	0.684786	10	0.71339	0.0381873	0.149694	Binding	0.429504	0.0229911	0.090125	1	FOSJUN
A23Y	A23Y	23	23	0.31215	0.362918	0.319472	0.324826	0.437523	0.461537	0.514192	0.263872	0.322463	0.472839	10	0.379179	0.0849682	0.333075	Binding	0.228289	0.051156	0.200532	1	FOSJUN
N24A	N24A	24	24	-0.282771	-0.188157	-0.21794	-0.216804	-0.264845	-0.300609	-0.251847	-0.303267	-0.239041	-0.288916	10	-0.25542	0.0394287	0.154561	Binding	-0.153778	0.0237385	0.0930548	1	FOSJUN
N24C	N24C	24	24	0.112082	0.137713	0.0751358	0.114706	0.0175799	0.087805	0.104251	0.0626573	0.0957028	0.0931099	10	0.0900743	0.033062	0.129603	Binding	0.0542302	0.0199053	0.0780289	1	FOSJUN
N24D	N24D	24	24	-0.109312	-0.135732	-0.192507	-0.10904	-0.156364	-0.0621374	-0.0779989	-0.0381662	-0.144655	-0.169298	10	-0.119521	0.0493358	0.193396	Binding	-0.0719589	0.0297032	0.116436	1	FOSJUN
N24E	N24E	24	24	-0.417956	-0.525552	-0.512012	-0.486743	-0.474276	-0.465818	-0.425015	-0.36836	-0.320935	-0.529566	10	-0.452623	0.0691047	0.27089	Binding	-0.272507	0.0416052	0.163093	1	FOSJUN
N24F	N24F	24	24	0.155119	0.0449235	-0.0253784	0.0741068	0.0886906	0.114726	0.148773	0.0165812	0.0667331	0.125276	10	0.0809551	0.057987	0.227309	Binding	0.0487399	0.0349117	0.136854	1	FOSJUN
N24G	N24G	24	24	0.119377	0.0976549	0.1418	0.0950891	0.159264	0.152339	0.0929867	0.151368	0.0896789	0.120535	10	0.122009	0.0274386	0.107559	Binding	0.073457	0.0165197	0.0647572	1	FOSJUN
N24H	N24H	24	24	0.122048	0.0131685	-0.114455	0.0189594	-0.0495124	0.0145736	-0.0665799	-0.107821	-0.149175	-0.0683221	10	-0.0387116	0.0810939	0.317888	Binding	-0.0233067	0.0488235	0.191388	1	FOSJUN
N24I	N24I	24	24	0.169537	0.321821	0.21092	0.260427	0.2252	0.0475968	0.183265	0.268838	0.251079	0.187558	10	0.212624	0.0742291	0.290978	Binding	0.128013	0.0446905	0.175187	1	FOSJUN
N24K	N24K	24	24	-0.056472	-0.00127174	-0.0911768	-0.0610278	-0.086807	-0.118361	-0.146316	-0.0997942	-0.171063	-0.0734478	10	-0.0905737	0.0480294	0.188275	Binding	-0.0545309	0.0289166	0.113353	1	FOSJUN
N24L	N24L	24	24	0.050871	0.0442143	0.0899391	0.0553297	0.0420519	0.0477064	0.0473307	-0.0306722	0.0265809	0.0293317	10	0.0402683	0.030313	0.118827	Binding	0.024244	0.0182503	0.0715411	1	FOSJUN
N24M	N24M	24	24	-0.218618	-0.054836	-0.241774	-0.138923	-0.260101	-0.148153	-0.211072	-0.177113	-0.180195	-0.161589	10	-0.179237	0.0590652	0.231536	Binding	-0.107912	0.0355608	0.139399	1	FOSJUN
N24P	N24P	24	24	3.36288	3.19271	3.2038	3.35968	3.36729	3.40771	3.26326	3.40284	3.24869	3.15571	10	3.29646	0.0940822	0.368802	Binding	1.98467	0.0566432	0.222041	1	FOSJUN
N24Q	N24Q	24	24	-0.197196	-0.155519	-0.270836	-0.306226	-0.413249	-0.178184	-0.168706	-0.290681	-0.183179	-0.131251	10	-0.229503	0.0880321	0.345086	Binding	-0.138175	0.0530007	0.207763	1	FOSJUN
N24R	N24R	24	24	-0.127626	-0.1202	-0.132171	-0.167532	-0.160551	-0.143348	-0.0857771	-0.124424	-0.0759243	-0.0754846	10	-0.121304	0.0329193	0.129044	Binding	-0.0730322	0.0198194	0.0776922	1	FOSJUN
N24S	N24S	24	24	-0.177067	-0.161645	-0.119073	-0.198156	-0.17351	-0.147675	-0.172022	-0.193149	-0.198171	-0.135712	10	-0.167618	0.0268106	0.105098	Binding	-0.100916	0.0161416	0.0632752	1	FOSJUN
N24T	N24T	24	24	0.147689	0.110604	0.0895114	0.0597765	0.174247	0.08587	0.0864474	0.11639	0.0404031	0.058882	10	0.0969821	0.0414066	0.162314	Binding	0.0583891	0.0249293	0.0977229	1	FOSJUN
N24V	N24V	24	24	0.302924	0.270979	0.341768	0.323693	0.340232	0.321481	0.320492	0.349384	0.346509	0.339807	10	0.325727	0.0240932	0.0944453	Binding	0.196108	0.0145056	0.0568618	1	FOSJUN
N24W	N24W	24	24	0.152103	0.155446	0.150678	0.138037	0.144206	0.151027	0.171049	0.16565	0.147343	0.157788	10	0.153333	0.00975767	0.0382501	Binding	0.0923156	0.00587471	0.0230289	1	FOSJUN
N24Y	N24Y	24	24	-0.0328607	0.0826158	0.131946	0.0706087	-0.0205042	0.0823525	-0.0226244	-0.066927	0.127545	0.16053	10	0.0512682	0.0804483	0.315357	Binding	0.0308666	0.0484348	0.189864	1	FOSJUN
L25A	L25A	25	25	3.23957	3.06063	3.15991	3.48242	3.49991	3.33649	3.32478	3.50484	3.42099	3.42991	10	3.34594	0.152071	0.596118	Binding	2.01446	0.0915559	0.358899	1	FOSJUN
L25C	L25C	25	25	3.23151	3.30084	3.06849	3.02722	3.18287	3.33173	3.18738	3.16678	2.95257	3.22128	10	3.16707	0.11928	0.467578	Binding	1.90677	0.0718138	0.28151	1	FOSJUN
L25D	L25D	25	25	4.37616	4.68465	4.32587	3.95635	4.41066	4.64974	4.55226	4.28389	4.07475	4.08345	10	4.33978	0.247834	0.97151	Binding	2.61281	0.149211	0.584908	1	FOSJUN
L25E	L25E	25	25	3.87222	4.7227	3.87068	4.59246	5.58653	3.7626	4.15324	4.06198	4.37523	3.65065	10	4.26483	0.583916	2.28895	Binding	2.56769	0.351553	1.37809	1	FOSJUN
L25F	L25F	25	25	2.55252	2.50826	2.5487	2.56921	2.52672	2.685	2.59964	2.47852	2.53037	2.57584	10	2.55748	0.0567188	0.222338	Binding	1.53976	0.0341482	0.133861	1	FOSJUN
L25G	L25G	25	25	3.90153	3.87742	3.89014	4.07826	4.2565	3.84594	3.98735	3.5827	3.85794	3.88746	10	3.91652	0.173174	0.678841	Binding	2.35799	0.104261	0.408704	1	FOSJUN
L25H	L25H	25	25	3.51529	3.41486	3.25103	3.80355	3.88547	3.73263	3.50582	3.16832	3.38493	3.28289	10	3.49448	0.243683	0.955236	Binding	2.10389	0.146712	0.57511	1	FOSJUN
L25I	L25I	25	25	2.57965	2.38383	2.46836	2.38147	2.34238	2.59277	2.36382	2.43169	2.4626	2.39073	10	2.43973	0.0872836	0.342152	Binding	1.46887	0.05255	0.205996	1	FOSJUN
L25K	L25K	25	25	3.63258	3.88113	3.71353	4.2224	4.00859	3.75499	3.56903	3.70243	3.97944	3.98276	10	3.84469	0.203999	0.799678	Binding	2.31474	0.12282	0.481455	1	FOSJUN
L25M	L25M	25	25	1.54934	1.54417	1.56126	1.54908	1.6488	1.4262	1.59115	1.52689	1.51701	1.57062	10	1.54845	0.0567326	0.222392	Binding	0.932263	0.0341565	0.133893	1	FOSJUN
L25N	L25N	25	25	4.1604	4.72491	4.43542	4.85009	4.34315	4.19514	4.67938	3.95593	4.33548	4.527	10	4.42069	0.279538	1.09579	Binding	2.66152	0.168299	0.659731	1	FOSJUN
L25P	L25P	25	25	3.56497	3.56968	3.54535	3.82777	3.62562	3.62727	3.48752	3.59042	3.54906	3.58497	10	3.59726	0.0906171	0.355219	Binding	2.16577	0.054557	0.213863	1	FOSJUN
L25Q	L25Q	25	25	2.13303	2.31651	2.75813	3.00671	2.59943	3.0046	2.69318	2.92358	3.13405	1.86945	10	2.64387	0.417081	1.63496	Binding	1.59177	0.251108	0.984343	1	FOSJUN
L25R	L25R	25	25	2.84036	2.50035	2.45483	2.40209	2.42742	2.58299	2.67425	2.90783	2.6086	2.82841	10	2.62271	0.184204	0.722082	Binding	1.57903	0.110902	0.434737	1	FOSJUN
L25S	L25S	25	25	3.64442	3.59764	3.59536	3.67322	3.56165	3.66183	3.39912	3.45109	3.52949	3.52507	10	3.56389	0.089894	0.352384	Binding	2.14568	0.0541217	0.212157	1	FOSJUN
L25T	L25T	25	25	3.66956	3.45531	3.09938	3.56009	3.55771	3.63438	3.72722	3.7264	3.735	3.54552	10	3.57106	0.190302	0.745985	Binding	2.14999	0.114574	0.449128	1	FOSJUN
L25V	L25V	25	25	3.46418	3.5314	3.68187	3.88314	3.6895	3.76421	3.61191	3.51895	3.7483	3.74897	10	3.66424	0.131073	0.513805	Binding	2.2061	0.0789138	0.309342	1	FOSJUN
L25W	L25W	25	25	2.85841	2.85541	2.83912	3.01517	2.91158	2.9062	2.83137	2.87543	2.98237	2.92056	10	2.89956	0.0609015	0.238734	Binding	1.74571	0.0366664	0.143732	1	FOSJUN
L25Y	L25Y	25	25	2.05007	2.01225	2.14748	2.0812	2.04144	2.04907	2.08761	2.06614	2.00433	1.98181	10	2.05214	0.0475385	0.186351	Binding	1.23551	0.0286211	0.112195	1	FOSJUN
L26A	L26A	26	26	1.07525	1.08741	1.12223	1.11585	1.10662	1.14138	1.17349	1.1621	1.14062	1.10857	10	1.12335	0.0312711	0.122583	Binding	0.676327	0.0188271	0.0738022	1	FOSJUN
L26C	L26C	26	26	0.873467	0.740686	0.848893	0.96276	0.828367	0.911415	0.854652	0.834836	0.845727	0.779568	10	0.848037	0.0620467	0.243223	Binding	0.51057	0.0373559	0.146435	1	FOSJUN
L26D	L26D	26	26	3.04761	2.88286	3.01853	3.25958	5.0963	2.72587	3.20321	3.8336	2.78427	3.74474	10	3.35966	0.714701	2.80163	Binding	2.02272	0.430294	1.68675	1	FOSJUN
L26E	L26E	26	26	0.364584	0.287805	0.399898	0.368864	0.393865	0.379267	0.349063	0.368862	0.354511	0.332665	10	0.359938	0.0323127	0.126666	Binding	0.216705	0.0194542	0.0762604	1	FOSJUN
L26F	L26F	26	26	1.21954	1.37803	1.23811	1.40132	1.29574	1.24919	1.23674	1.18651	1.25515	1.25712	10	1.27175	0.0683196	0.267813	Binding	0.765668	0.0411326	0.16124	1	FOSJUN
L26G	L26G	26	26	2.12295	2.0898	2.11016	2.15435	2.0986	2.08992	2.12578	2.10066	2.10089	2.09778	10	2.10909	0.0201003	0.0787931	Binding	1.2698	0.0121016	0.0474383	1	FOSJUN
L26H	L26H	26	26	1.00509	0.992544	1.01553	1.06192	1.01458	1.00712	0.959552	0.982977	1.00675	0.970344	10	1.00164	0.0283718	0.111217	Binding	0.60305	0.0170816	0.0669597	1	FOSJUN
L26I	L26I	26	26	-0.188477	-0.217749	-0.18261	-0.268036	-0.203747	-0.0791776	-0.0683081	-0.222994	-0.154554	-0.174871	10	-0.176052	0.0622045	0.243842	Binding	-0.105994	0.0374509	0.146808	1	FOSJUN
L26K	L26K	26	26	-0.173728	-0.20761	-0.103001	-0.225267	-0.0508235	-0.170354	-0.142178	-0.191282	-0.189561	-0.117777	10	-0.157158	0.0536061	0.210136	Binding	-0.0946188	0.0322742	0.126515	1	FOSJUN
L26M	L26M	26	26	-0.131365	-0.0872317	-0.0641527	-0.0567525	-0.0991518	-0.134819	-0.0164442	-0.0565157	-0.120518	-0.042441	10	-0.0809391	0.0401228	0.157281	Binding	-0.0487303	0.0241564	0.094693	1	FOSJUN
L26N	L26N	26	26	1.02414	1.02213	1.01907	1.0725	1.03358	1.01845	1.07824	1.056	0.975262	1.02356	10	1.03229	0.0301045	0.11801	Binding	0.621503	0.0181247	0.0710489	1	FOSJUN
L26P	L26P	26	26	3.35033	3.30608	3.15528	3.24428	3.22933	3.20811	3.31701	3.46062	3.38124	3.30797	10	3.29603	0.0898467	0.352199	Binding	1.98441	0.0540932	0.212045	1	FOSJUN
L26Q	L26Q	26	26	0.0999763	0.170894	0.0960154	0.0270095	0.108402	0.0805522	0.0998762	0.139285	0.0540127	0.0837097	10	0.0959733	0.0402488	0.157775	Binding	0.0577818	0.0242322	0.0949903	1	FOSJUN
L26R	L26R	26	26	-0.126743	-0.148052	-0.13469	-0.153751	-0.0985758	-0.130853	-0.107866	-0.110544	-0.146242	-0.107464	10	-0.126478	0.0195132	0.0764916	Binding	-0.0761475	0.0117481	0.0460526	1	FOSJUN
L26S	L26S	26	26	0.834943	0.834463	0.908858	0.916851	0.864478	0.829782	0.849699	0.823867	0.902934	0.872033	10	0.863791	0.0351007	0.137595	Binding	0.520055	0.0211328	0.0828404	1	FOSJUN
L26T	L26T	26	26	0.11194	0.175352	0.111328	0.179828	0.166093	0.239592	0.266926	0.21956	0.236681	0.197398	10	0.19047	0.0523392	0.20517	Binding	0.114674	0.0315114	0.123525	1	FOSJUN
L26V	L26V	26	26	0.288907	0.247819	0.27219	0.235961	0.271363	0.220384	0.249503	0.218501	0.276	0.276059	10	0.255669	0.0248722	0.0974992	Binding	0.153928	0.0149746	0.0587005	1	FOSJUN
L26W	L26W	26	26	1.23932	1.2374	1.29811	1.31712	1.25968	1.21945	1.24176	1.22735	1.26544	1.21779	10	1.25234	0.0332002	0.130145	Binding	0.753987	0.0199886	0.0783551	1	FOSJUN
L26Y	L26Y	26	26	0.777066	0.808167	0.679607	0.723526	0.67477	0.871969	0.835947	0.690972	0.776285	0.739946	10	0.757826	0.0677896	0.265735	Binding	0.456257	0.0408135	0.159989	1	FOSJUN
K27A	K27A	27	27	-0.184969	-0.208237	-0.180303	-0.26892	-0.173913	-0.195621	-0.214137	-0.211615	-0.249292	-0.178971	10	-0.206598	0.0314516	0.12329	Binding	-0.124384	0.0189358	0.0742281	1	FOSJUN
K27C	K27C	27	27	0.422386	0.468938	0.592532	0.594302	0.467605	0.573142	0.566725	0.554284	0.522563	0.524074	10	0.528655	0.0588023	0.230505	Binding	0.318283	0.0354026	0.138778	1	FOSJUN
K27D	K27D	27	27	0.28798	0.401478	0.333155	0.40164	0.338628	0.412349	0.46711	0.492209	0.432567	0.316433	10	0.388355	0.0671937	0.263399	Binding	0.233813	0.0404547	0.158582	1	FOSJUN
K27E	K27E	27	27	-0.104856	-0.0689472	-0.0506938	-0.148271	-0.0858055	-0.0176158	-0.015966	0.00836765	-0.0632555	-0.173812	10	-0.0720855	0.058261	0.228383	Binding	-0.0433999	0.0350767	0.137501	1	FOSJUN
K27F	K27F	27	27	1.07849	0.987997	0.900622	0.920442	1.02919	1.06772	1.03394	0.963712	1.06015	0.972417	10	1.00147	0.0621601	0.243668	Binding	0.602945	0.0374242	0.146703	1	FOSJUN
K27G	K27G	27	27	1.09425	1.07978	1.09301	1.16586	1.1221	1.11458	1.13119	1.08631	1.10884	1.07088	10	1.10668	0.0282244	0.11064	Binding	0.66629	0.0169928	0.0666119	1	FOSJUN
K27H	K27H	27	27	0.533754	0.527306	0.614747	0.592298	0.595656	0.574536	0.560836	0.476285	0.570247	0.513071	10	0.555874	0.0427222	0.167471	Binding	0.33467	0.0257214	0.100828	1	FOSJUN
K27I	K27I	27	27	0.289778	0.24453	0.12689	0.132769	0.244564	0.173486	0.17307	0.172375	0.21325	0.222463	10	0.199317	0.052452	0.205612	Binding	0.120001	0.0315793	0.123791	1	FOSJUN
K27L	K27L	27	27	0.26797	0.302509	0.268574	0.294269	0.304733	0.283174	0.303189	0.282773	0.261122	0.258872	10	0.282719	0.0178937	0.0701432	Binding	0.170214	0.0107731	0.0422305	1	FOSJUN
K27M	K27M	27	27	0.182741	0.286582	0.266456	0.242534	0.282862	0.21542	0.3192	0.22363	0.288029	0.162866	10	0.247032	0.0504411	0.197729	Binding	0.148728	0.0303686	0.119045	1	FOSJUN
K27N	K27N	27	27	0.510745	0.394485	0.4156	0.446684	0.523751	0.334565	0.317236	0.451694	0.56698	0.491802	10	0.445354	0.0813605	0.318933	Binding	0.26813	0.048984	0.192017	1	FOSJUN
K27P	K27P	27	27	3.60584	3.66484	3.54028	3.71003	3.47468	3.45651	3.55439	3.65246	3.50169	3.74671	10	3.59074	0.100759	0.394974	Binding	2.16185	0.0606628	0.237798	1	FOSJUN
K27Q	K27Q	27	27	0.144479	0.0478391	0.119588	0.157211	0.256357	0.201371	0.152614	0.0915492	0.246914	0.190911	10	0.160883	0.0655743	0.257051	Binding	0.0968616	0.0394797	0.154761	1	FOSJUN
K27R	K27R	27	27	0.0586899	0.0831476	0.0863326	0.0965274	0.0887616	0.0757158	0.0905757	0.0804847	0.0250557	0.0890438	10	0.0774335	0.0211326	0.0828398	Binding	0.0466197	0.0127231	0.0498746	1	FOSJUN
K27S	K27S	27	27	0.321021	0.358173	0.34368	0.364628	0.286875	0.339449	0.345877	0.328994	0.355861	0.353705	10	0.339826	0.0229199	0.0898462	Binding	0.204596	0.0137992	0.0540929	1	FOSJUN
K27T	K27T	27	27	0.582498	0.530219	0.492875	0.601777	0.591904	0.584635	0.490495	0.513837	0.573944	0.555553	10	0.551774	0.0418573	0.164081	Binding	0.332201	0.0252007	0.0987866	1	FOSJUN
K27V	K27V	27	27	0.186646	0.210829	0.192556	0.194185	0.23531	0.19097	0.241863	0.218702	0.211355	0.220224	10	0.210264	0.0191482	0.0750609	Binding	0.126592	0.0115284	0.0451912	1	FOSJUN
K27W	K27W	27	27	1.21773	1.14639	1.16555	1.20756	1.15601	1.17615	1.15111	1.18845	1.16554	1.11982	10	1.16943	0.0293123	0.114904	Binding	0.704069	0.0176478	0.0691795	1	FOSJUN
K27Y	K27Y	27	27	0.74469	0.557585	0.722021	0.635668	0.692706	0.826184	0.724313	0.7543	0.695866	0.645369	10	0.69987	0.0741017	0.290479	Binding	0.421364	0.0446137	0.174886	1	FOSJUN
E28A	E28A	28	28	1.08919	1.10466	1.08227	1.17081	1.06648	1.1692	1.17556	1.15652	1.139	1.08654	10	1.12402	0.0424439	0.16638	Binding	0.67673	0.0255538	0.100171	1	FOSJUN
E28C	E28C	28	28	1.50735	1.49427	1.53402	1.54656	1.49781	1.5044	1.46393	1.4861	1.52141	1.42707	10	1.49829	0.034446	0.135028	Binding	0.902063	0.0207386	0.0812953	1	FOSJUN
E28D	E28D	28	28	1.43305	1.43847	1.42478	1.40349	1.46557	1.48005	1.39685	1.40711	1.45551	1.37561	10	1.42805	0.0329567	0.12919	Binding	0.859773	0.0198419	0.0777804	1	FOSJUN
E28F	E28F	28	28	2.32059	2.29236	2.23083	2.49461	2.34947	2.37793	2.31992	2.47323	2.49487	2.43227	10	2.37861	0.0917402	0.359622	Binding	1.43207	0.0552332	0.216514	1	FOSJUN
E28G	E28G	28	28	3.8647	3.77059	3.71684	4.06924	3.737	3.59127	3.51451	3.83867	3.81089	3.82742	10	3.77411	0.152447	0.597593	Binding	2.27225	0.0917824	0.359787	1	FOSJUN
E28H	E28H	28	28	2.14539	1.93123	1.93391	1.99579	2.03556	2.12957	2.07134	1.98666	2.01007	1.96516	10	2.02047	0.0750558	0.294219	Binding	1.21645	0.0451882	0.177138	1	FOSJUN
E28I	E28I	28	28	0.990191	0.836247	0.834727	0.758953	0.687915	0.834785	0.878633	0.820504	0.894676	0.940948	10	0.847758	0.0861367	0.337656	Binding	0.510402	0.0518595	0.203289	1	FOSJUN
E28K	E28K	28	28	1.49978	1.53484	1.54216	1.53421	1.49407	1.45158	1.59054	1.53424	1.43682	1.41808	10	1.50363	0.0542447	0.212639	Binding	0.905278	0.0326586	0.128022	1	FOSJUN
E28L	E28L	28	28	0.794654	0.809879	0.79138	0.8416	0.829562	0.834593	0.860935	0.831519	0.833426	0.824628	10	0.825218	0.0212726	0.0833886	Binding	0.496831	0.0128074	0.050205	1	FOSJUN
E28M	E28M	28	28	0.812229	0.795144	0.827176	0.855814	0.861786	0.847819	0.879508	0.86435	0.91267	0.908348	10	0.856484	0.0381843	0.149682	Binding	0.515656	0.0229893	0.0901179	1	FOSJUN
E28N	E28N	28	28	2.682	2.76711	2.56345	2.73142	2.57649	2.69335	2.73751	2.66552	2.61071	2.76586	10	2.67934	0.0748316	0.29334	Binding	1.61313	0.0450532	0.176609	1	FOSJUN
E28P	E28P	28	28	3.9767	3.95647	4.00376	3.75406	4.01837	4.05447	3.90562	3.85859	3.92912	3.84462	10	3.93018	0.0916296	0.359188	Binding	2.36621	0.0551666	0.216253	1	FOSJUN
E28Q	E28Q	28	28	0.489544	0.354059	0.411491	0.34371	0.348928	0.424315	0.33893	0.506482	0.59319	0.40627	10	0.421692	0.0845597	0.331474	Binding	0.253884	0.0509101	0.199568	1	FOSJUN
E28R	E28R	28	28	1.96408	1.99548	1.95786	1.94542	1.92742	1.95977	1.97022	1.94602	1.97347	1.98448	10	1.96242	0.0199329	0.0781369	Binding	1.1815	0.0120008	0.0470432	1	FOSJUN
E28S	E28S	28	28	1.97741	1.92057	1.90274	1.97374	1.93848	1.96738	2.03069	1.97452	1.98714	1.94967	10	1.96223	0.036277	0.142206	Binding	1.18138	0.021841	0.0856166	1	FOSJUN
E28T	E28T	28	28	1.03709	1.02305	1.01558	1.0178	1.03063	0.998718	1.0138	1.01317	0.975042	1.01433	10	1.01392	0.0171933	0.0673978	Binding	0.610442	0.0103514	0.0405776	1	FOSJUN
E28V	E28V	28	28	0.955282	0.946037	0.959597	0.944303	0.953067	0.989547	0.97479	0.933405	0.966325	0.959281	10	0.958163	0.0160476	0.0629065	Binding	0.576873	0.00966162	0.0378735	1	FOSJUN
E28W	E28W	28	28	2.30808	2.30772	2.29434	2.31497	2.42306	2.40278	2.40659	2.33585	2.3706	2.34198	10	2.3506	0.0470006	0.184242	Binding	1.4152	0.0282972	0.110925	1	FOSJUN
E28Y	E28Y	28	28	1.75221	1.89112	1.78836	1.87965	1.91992	1.80772	1.80938	1.80942	1.70957	1.75002	10	1.81174	0.0674797	0.26452	Binding	1.09078	0.0406269	0.159257	1	FOSJUN
K29A	K29A	29	29	2.36703	2.29802	2.26357	2.3197	2.29776	2.37268	2.34695	2.24676	2.25984	2.25887	10	2.30312	0.0468403	0.183614	Binding	1.38662	0.0282007	0.110547	1	FOSJUN
K29C	K29C	29	29	1.90389	2.04714	1.91895	1.95557	2.07093	1.98743	1.96558	2.10357	1.90781	2.01085	10	1.98717	0.0699789	0.274317	Binding	1.1964	0.0421316	0.165156	1	FOSJUN
K29D	K29D	29	29	4.09339	5.04518	4.24863	5.18868	5.57276	5.73518	4.75845	4.61243	4.5588	4.62354	10	4.8437	0.536794	2.10423	Binding	2.91621	0.323183	1.26688	1	FOSJUN
K29E	K29E	29	29	3.48633	3.56282	3.53069	3.93724	3.64779	3.62343	3.45825	3.54827	3.51027	3.40923	10	3.57143	0.14709	0.576594	Binding	2.15022	0.0885574	0.347145	1	FOSJUN
K29F	K29F	29	29	3.18039	3.2271	3.02845	2.47324	2.70707	2.40391	2.46171	2.79909	2.58679	2.8975	10	2.77653	0.301015	1.17998	Binding	1.67164	0.18123	0.71042	1	FOSJUN
K29G	K29G	29	29	3.76656	3.64368	3.37849	3.57707	3.46573	3.47694	3.40823	3.70358	3.70524	3.63676	10	3.57623	0.136096	0.533495	Binding	2.15311	0.0819379	0.321197	1	FOSJUN
K29H	K29H	29	29	2.78997	2.83956	2.84269	2.87993	2.93643	2.81625	2.9984	2.87046	2.89129	2.89292	10	2.87579	0.0601938	0.23596	Binding	1.7314	0.0362404	0.142062	1	FOSJUN
K29I	K29I	29	29	0.135267	0.141401	0.276723	0.263049	0.43075	0.328343	0.420924	0.306796	0.177039	0.330704	10	0.2811	0.105016	0.411663	Binding	0.169239	0.063226	0.247846	1	FOSJUN
K29L	K29L	29	29	0.975887	0.971731	0.953565	1.02641	1.0333	0.983277	0.948245	0.937649	0.912504	0.906188	10	0.964876	0.0425688	0.16687	Binding	0.580914	0.025629	0.100466	1	FOSJUN
K29M	K29M	29	29	1.21751	1.10684	1.18551	1.11865	1.11574	1.21347	1.16984	1.26907	1.14538	1.13559	10	1.16776	0.0532428	0.208712	Binding	0.703061	0.0320554	0.125657	1	FOSJUN
K29N	K29N	29	29	3.67134	3.26751	3.35803	3.35481	3.43883	3.5157	3.28028	3.36991	3.28995	3.34458	10	3.38909	0.124323	0.487348	Binding	2.04044	0.0748503	0.293413	1	FOSJUN
K29P	K29P	29	29	3.81976	3.96587	3.84054	3.92827	3.72746	3.8935	3.65234	3.72188	3.74302	3.62694	10	3.79196	0.115692	0.453514	Binding	2.28299	0.0696539	0.273043	1	FOSJUN
K29Q	K29Q	29	29	1.89109	1.93325	1.7157	1.96171	1.70378	1.76477	0.682564	0.929147	1.8015	1.79316	10	1.61767	0.44026	1.72582	Binding	0.973935	0.265063	1.03905	1	FOSJUN
K29R	K29R	29	29	0.751704	0.733483	0.749871	0.74291	0.765084	0.813019	0.761014	0.745622	0.721976	0.745147	10	0.752983	0.0244616	0.0958894	Binding	0.453342	0.0147274	0.0577313	1	FOSJUN
K29S	K29S	29	29	3.15554	3.42201	3.55649	3.42699	3.23777	3.35574	3.18569	3.34109	3.39819	3.13362	10	3.32131	0.138317	0.542201	Binding	1.99963	0.083275	0.326438	1	FOSJUN
K29T	K29T	29	29	2.33221	2.49623	2.54059	2.62093	2.41224	2.58221	2.44086	2.4604	2.33404	2.10701	10	2.43267	0.149302	0.585262	Binding	1.46462	0.0898887	0.352363	1	FOSJUN
K29V	K29V	29	29	0.794884	0.795906	0.773051	0.837643	0.831433	0.844038	0.820782	0.801013	0.834784	0.835445	10	0.816898	0.0239383	0.0938381	Binding	0.491822	0.0144123	0.0564962	1	FOSJUN
K29W	K29W	29	29	3.74597	4.1522	3.80708	3.49298	3.70019	3.72659	3.70499	3.78979	3.58824	3.69188	10	3.73999	0.172009	0.674275	Binding	2.2517	0.10356	0.405954	1	FOSJUN
K29Y	K29Y	29	29	2.22304	2.18012	2.0879	2.3782	2.27763	2.00652	2.35159	2.47795	2.24347	2.18105	10	2.24075	0.13928	0.545978	Binding	1.34907	0.0838551	0.328712	1	FOSJUN
E30A	E30A	30	30	-0.0843099	-0.0917982	-0.0720085	-0.0892566	-0.109349	-0.0278804	-0.160685	-0.129222	-0.121725	-0.0988148	10	-0.098505	0.0357285	0.140056	Binding	-0.059306	0.0215107	0.084322	1	FOSJUN
E30C	E30C	30	30	1.1778	1.1833	1.15785	1.14357	1.15845	1.15188	1.22082	1.22354	1.24571	1.14059	10	1.18035	0.0372967	0.146203	Binding	0.710644	0.0224549	0.0880232	1	FOSJUN
E30D	E30D	30	30	0.568635	0.687335	0.577628	0.56843	0.660103	0.686408	0.640422	0.569575	0.605359	0.653538	10	0.621743	0.0493445	0.19343	Binding	0.374327	0.0297084	0.116457	1	FOSJUN
E30F	E30F	30	30	1.75421	1.90925	1.76126	1.82558	1.7172	1.86513	1.7767	1.78046	1.78688	1.91136	10	1.8088	0.0666714	0.261352	Binding	1.08901	0.0401403	0.15735	1	FOSJUN
E30G	E30G	30	30	1.13535	1.09855	1.13463	1.13888	1.08704	1.10159	1.142	1.05832	1.12804	1.13686	10	1.11613	0.0282426	0.110711	Binding	0.671976	0.0170038	0.0666548	1	FOSJUN
E30H	E30H	30	30	0.603219	0.573493	0.632151	0.639588	0.645305	0.623445	0.640911	0.601079	0.652111	0.619631	10	0.623093	0.0244016	0.0956541	Binding	0.37514	0.0146912	0.0575896	1	FOSJUN
E30I	E30I	30	30	1.292	1.43239	1.61381	1.19326	1.25456	1.34242	1.3116	1.29607	1.35249	1.22475	10	1.33134	0.12022	0.471262	Binding	0.801545	0.0723797	0.283728	1	FOSJUN
E30K	E30K	30	30	0.0806483	-0.00886704	0.0291559	-0.087155	-0.0244277	-0.0693986	0.0329627	-0.0175898	-0.0832012	-0.0663463	10	-0.0214219	0.0563451	0.220873	Binding	-0.0128973	0.0339232	0.132979	1	FOSJUN
E30L	E30L	30	30	1.24329	1.2553	1.23162	1.36487	1.2822	1.28565	1.35481	1.27772	1.30578	1.27975	10	1.2881	0.0436514	0.171113	Binding	0.775514	0.0262808	0.103021	1	FOSJUN
E30M	E30M	30	30	0.607212	0.807189	0.693133	0.980739	1.60641	1.52422	NA	0.713664	0.799805	0.92711	9	0.962166	0.361082	1.41544	Binding	0.579282	0.217393	0.852182	1	FOSJUN
E30N	E30N	30	30	0.607954	0.645854	0.603973	0.621167	0.649345	0.762633	0.625968	0.623159	0.572334	0.606464	10	0.631885	0.0509525	0.199734	Binding	0.380433	0.0306765	0.120252	1	FOSJUN
E30P	E30P	30	30	3.87414	4.02507	3.74961	4.23925	3.93573	3.92979	3.91532	3.66845	3.97129	3.76696	10	3.90756	0.160639	0.629704	Binding	2.35259	0.0967143	0.37912	1	FOSJUN
E30Q	E30Q	30	30	-0.0136943	-0.0127275	0.0135104	0.0113139	-0.04281	0.0833067	-0.00606712	0.00951325	0.0443414	0.0718745	10	0.0158561	0.0396905	0.155587	Binding	0.00954635	0.0238961	0.0936727	1	FOSJUN
E30R	E30R	30	30	0.121825	0.0648541	0.0864512	0.101053	0.105964	0.0383188	0.089056	0.0865061	0.0795965	0.0833791	10	0.0857003	0.022818	0.0894467	Binding	0.0515968	0.0137379	0.0538524	1	FOSJUN
E30S	E30S	30	30	0.363069	0.374699	0.418737	0.389711	0.391805	0.414083	0.448037	0.433978	0.415208	0.424389	10	0.407371	0.0268147	0.105114	Binding	0.245262	0.0161441	0.0632849	1	FOSJUN
E30T	E30T	30	30	0.616993	0.591392	0.546121	0.606805	0.594697	0.573663	0.682603	0.635015	0.601538	0.611473	10	0.60603	0.0362914	0.142262	Binding	0.364867	0.0218496	0.0856505	1	FOSJUN
E30V	E30V	30	30	1.06386	1.08782	1.07973	1.05386	1.0485	1.10508	1.06123	1.04336	1.09795	1.06678	10	1.07082	0.0210159	0.0823823	Binding	0.644696	0.0126529	0.0495992	1	FOSJUN
E30W	E30W	30	30	1.71522	1.74297	1.73506	1.7736	1.78155	1.71475	1.75238	1.80396	1.84625	1.7734	10	1.76391	0.0409197	0.160405	Binding	1.06198	0.0246361	0.0965736	1	FOSJUN
E30Y	E30Y	30	30	1.3456	1.377	1.48336	1.40683	1.46124	1.48567	1.39577	1.40285	1.41847	1.35847	10	1.41352	0.0492549	0.193079	Binding	0.851028	0.0296545	0.116246	1	FOSJUN
K31A	K31A	31	31	-0.400594	-0.394701	-0.331458	-0.455589	-0.432828	-0.428217	-0.423601	-0.398405	-0.313703	-0.400801	10	-0.39799	0.0442936	0.173631	Binding	-0.239614	0.0266675	0.104536	1	FOSJUN
K31C	K31C	31	31	0.378581	0.277836	0.337877	0.436107	0.398407	0.4042	0.358881	0.42014	0.38746	0.331379	10	0.373087	0.0474755	0.186104	Binding	0.224621	0.0285832	0.112046	1	FOSJUN
K31D	K31D	31	31	-0.502515	-0.415856	-0.768347	-0.465764	-0.453429	-0.428331	-0.384012	-0.450506	-0.365486	-0.38334	10	-0.461759	0.115737	0.45369	Binding	-0.278007	0.0696809	0.273149	1	FOSJUN
K31E	K31E	31	31	-1.11056	-1.06496	-0.995262	-1.00392	-0.942207	-1.10038	-1.08087	-1.03778	-1.20694	-1.18102	10	-1.07239	0.0823635	0.322865	Binding	-0.645644	0.0495879	0.194384	1	FOSJUN
K31F	K31F	31	31	0.10894	0.0830972	-0.0132244	-0.0197657	0.0835709	0.0197588	0.160477	0.0988528	-0.0704242	0.0923287	10	0.0543611	0.0716246	0.280768	Binding	0.0327287	0.0431224	0.16904	1	FOSJUN
K31G	K31G	31	31	0.480917	0.505135	0.517275	0.496264	0.522083	0.504551	0.534007	0.526777	0.525383	0.495163	10	0.510756	0.0169826	0.0665716	Binding	0.307506	0.0102245	0.0400802	1	FOSJUN
K31H	K31H	31	31	-0.280342	-0.410506	-0.240957	-0.319088	-0.231222	-0.339534	-0.159488	-0.362143	-0.290599	-0.419024	10	-0.30529	0.0818687	0.320925	Binding	-0.183803	0.04929	0.193217	1	FOSJUN
K31I	K31I	31	31	0.0757822	0.0867598	0.0316655	0.171118	0.183715	0.133021	0.198472	0.067039	0.021991	0.0592956	10	0.102886	0.0641439	0.251444	Binding	0.0619436	0.0386185	0.151385	1	FOSJUN
K31L	K31L	31	31	-0.0033137	0.0188365	0.0858542	-0.0237911	0.104081	0.0576877	0.0561883	0.0641051	0.0687092	0.0855844	10	0.0513941	0.0413146	0.161953	Binding	0.0309424	0.0248739	0.0975058	1	FOSJUN
K31M	K31M	31	31	-0.20648	-0.248842	-0.212076	-0.350025	-0.286761	-0.161485	-0.206676	-0.202698	-0.21465	-0.147336	10	-0.223703	0.0591734	0.23196	Binding	-0.134683	0.035626	0.139654	1	FOSJUN
K31N	K31N	31	31	0.198478	0.153013	0.116883	0.169755	0.0853869	0.232453	0.219388	0.144815	0.282204	0.40405	10	0.200643	0.091914	0.360303	Binding	0.120799	0.0553378	0.216924	1	FOSJUN
K31P	K31P	31	31	3.40693	3.23922	3.27093	3.38044	3.44114	3.39339	3.38323	3.33396	3.34521	3.20088	10	3.33953	0.0784632	0.307576	Binding	2.0106	0.0472396	0.185179	1	FOSJUN
K31Q	K31Q	31	31	-0.56585	-0.716925	-0.59547	-0.611946	-0.459708	-0.617392	-0.535119	-0.500174	-0.70733	-0.589083	10	-0.5899	0.0814989	0.319476	Binding	-0.355156	0.0490673	0.192344	1	FOSJUN
K31R	K31R	31	31	-0.671855	-0.672106	-0.653575	-0.729662	-0.662231	-0.648595	-0.685052	-0.711758	-0.657499	-0.669135	10	-0.676147	0.0260452	0.102097	Binding	-0.407082	0.0156808	0.0614688	1	FOSJUN
K31S	K31S	31	31	0.0324025	0.00631815	-0.0256207	0.0209165	0.0416511	-0.011521	-0.0477068	-0.0320567	0.00399405	0.00141009	10	-0.00102128	0.0286014	0.112118	Binding	-0.000614874	0.0172198	0.0675017	1	FOSJUN
K31T	K31T	31	31	-0.0186034	0.0430176	-0.0438305	-0.0159984	0.0202445	0.048712	0.0395983	0.0406723	0.00983167	0.0604438	10	0.0184088	0.0345445	0.135414	Binding	0.0110832	0.0207979	0.0815277	1	FOSJUN
K31V	K31V	31	31	0.3482	0.360827	0.369275	0.326978	0.384313	0.392914	0.436979	0.413764	0.410524	0.340987	10	0.378476	0.0354457	0.138947	Binding	0.227866	0.0213405	0.0836546	1	FOSJUN
K31W	K31W	31	31	-0.104602	-0.0558862	-0.160439	-0.227742	-0.033416	-0.0738561	-0.0178745	-0.0170059	-0.079778	-0.118717	10	-0.0889318	0.0668514	0.262058	Binding	-0.0535424	0.0402486	0.157775	1	FOSJUN
K31Y	K31Y	31	31	-0.741552	-0.650957	-0.626265	-0.730126	-0.558272	-0.661746	-0.772718	-0.938519	-0.755702	-0.748498	10	-0.718435	0.10342	0.405407	Binding	-0.432542	0.0622653	0.24408	1	FOSJUN
L32A	L32A	32	32	2.73686	2.74258	2.66245	2.71352	2.69754	2.61372	2.82772	2.69222	2.74603	2.66148	10	2.70941	0.0589771	0.23119	Binding	1.63123	0.0355078	0.139191	1	FOSJUN
L32C	L32C	32	32	1.83054	1.86186	1.95129	1.9831	1.96211	1.96859	2.08236	2.0384	1.97708	1.92763	10	1.9583	0.0741669	0.290734	Binding	1.17901	0.044653	0.17504	1	FOSJUN
L32D	L32D	32	32	3.75015	3.86583	3.71467	4.1757	4.03077	3.73867	3.67541	3.78471	3.65079	3.61397	10	3.80007	0.177918	0.697438	Binding	2.28787	0.107117	0.4199	1	FOSJUN
L32E	L32E	32	32	4.01996	5.09838	4.50649	4.68955	4.5837	4.49973	4.02019	4.01804	3.61086	4.00356	10	4.30505	0.441076	1.72902	Binding	2.5919	0.265555	1.04097	1	FOSJUN
L32F	L32F	32	32	0.907645	0.848134	0.889603	1.0294	1.03023	0.941945	0.924265	0.910119	0.89808	0.908906	10	0.928832	0.058481	0.229246	Binding	0.559214	0.0352091	0.13802	1	FOSJUN
L32G	L32G	32	32	4.38683	4.17017	3.689	3.93347	3.85578	3.85318	3.9266	3.72656	3.95563	3.98401	10	3.94812	0.204821	0.8029	Binding	2.37701	0.123315	0.483395	1	FOSJUN
L32H	L32H	32	32	2.79585	2.7264	2.76792	2.80412	3.06969	2.89999	3.17041	2.94134	2.89223	2.76085	10	2.88288	0.144431	0.56617	Binding	1.73567	0.0869563	0.340869	1	FOSJUN
L32I	L32I	32	32	0.917237	0.920799	0.849281	0.970883	0.9289	0.934645	0.941387	0.819656	0.911962	0.815176	10	0.900992	0.053602	0.21012	Binding	0.542452	0.0322717	0.126505	1	FOSJUN
L32K	L32K	32	32	5.34893	4.6291	4.27144	4.58484	4.51903	4.94395	5.83925	3.75894	4.20675	5.27318	10	4.73754	0.619727	2.42933	Binding	2.85229	0.373113	1.4626	1	FOSJUN
L32M	L32M	32	32	1.02805	1.12426	1.05412	1.16266	1.26397	1.15597	1.11214	1.02822	1.01945	1.02696	10	1.09758	0.0808829	0.317061	Binding	0.66081	0.0486964	0.19089	1	FOSJUN
L32N	L32N	32	32	3.83883	3.78436	3.7235	3.73782	3.85561	3.99621	3.63119	3.69046	3.60466	3.60992	10	3.74726	0.124734	0.488956	Binding	2.25608	0.0750972	0.294381	1	FOSJUN
L32P	L32P	32	32	3.79	4.10128	4.14634	4.18224	4.13412	3.75879	3.98325	3.93965	3.81072	3.8063	10	3.96527	0.166787	0.653807	Binding	2.38733	0.100416	0.393632	1	FOSJUN
L32Q	L32Q	32	32	2.84571	1.63282	1.73943	1.24133	2.69784	2.8953	2.96602	2.7392	3.02054	3.21807	10	2.49962	0.69046	2.7066	Binding	1.50493	0.415699	1.62954	1	FOSJUN
L32R	L32R	32	32	4.16318	3.62996	3.5364	4.00979	3.84753	3.60069	4.0274	3.45721	3.68454	3.69723	10	3.76539	0.235094	0.921569	Binding	2.267	0.141541	0.554841	1	FOSJUN
L32S	L32S	32	32	3.56601	3.67379	3.57256	3.80437	3.70238	3.72398	3.54937	3.81877	3.87207	3.63963	10	3.69229	0.113437	0.444671	Binding	2.22299	0.0682958	0.267719	1	FOSJUN
L32T	L32T	32	32	3.33095	3.14078	3.35837	3.35207	3.62421	3.40306	3.25828	3.2239	3.18435	3.24881	10	3.31248	0.13749	0.538962	Binding	1.99431	0.0827776	0.324488	1	FOSJUN
L32V	L32V	32	32	2.28395	2.42038	2.32273	2.50575	2.30273	2.44379	2.37279	2.30495	2.29163	2.30937	10	2.35581	0.0764626	0.299733	Binding	1.41834	0.0460351	0.180458	1	FOSJUN
L32W	L32W	32	32	0.666648	0.647755	0.622341	0.584703	0.598827	0.613107	0.654543	0.608737	0.636227	0.655928	10	0.628882	0.0274447	0.107583	Binding	0.378625	0.0165234	0.0647716	1	FOSJUN
L32Y	L32Y	32	32	0.359222	0.29813	0.347409	0.257313	0.240196	0.302155	0.279391	0.188893	0.25318	0.367063	10	0.289295	0.0572273	0.224331	Binding	0.174173	0.0344543	0.135061	1	FOSJUN
I33A	I33A	33	33	0.617157	0.66491	0.631326	0.670189	0.620478	0.66388	0.660168	0.631006	0.647436	0.670337	10	0.647689	0.020956	0.0821476	Binding	0.389948	0.0126168	0.0494578	1	FOSJUN
I33C	I33C	33	33	0.785421	0.788245	0.785351	0.790099	0.765981	0.687708	0.748638	0.701243	0.716828	0.756419	10	0.752593	0.038245	0.14992	Binding	0.453107	0.0230258	0.0902613	1	FOSJUN
I33D	I33D	33	33	0.723262	0.751319	0.704218	0.813439	0.735965	0.832681	0.802437	0.798083	0.833472	0.770012	10	0.776489	0.046288	0.181449	Binding	0.467494	0.0278682	0.109243	1	FOSJUN
I33E	I33E	33	33	0.370623	0.352538	0.410949	0.414623	0.285465	0.373351	0.37856	0.38027	0.412087	0.429867	10	0.380833	0.0414879	0.162633	Binding	0.229285	0.0249783	0.0979148	1	FOSJUN
I33F	I33F	33	33	0.753686	0.712337	0.708975	0.758489	0.644389	0.75065	0.698946	0.722623	0.743525	0.71439	10	0.720801	0.0341265	0.133776	Binding	0.433966	0.0205462	0.0805412	1	FOSJUN
I33G	I33G	33	33	0.961932	0.973995	0.947057	0.981345	0.947727	1.00073	0.957716	0.969906	0.942514	0.93782	10	0.962074	0.0196925	0.0771945	Binding	0.579227	0.0118561	0.0464758	1	FOSJUN
I33H	I33H	33	33	0.477692	0.469715	0.517704	0.477911	0.547798	0.429208	0.562619	0.473983	0.522368	0.497605	10	0.49766	0.0402239	0.157678	Binding	0.299622	0.0242172	0.0949315	1	FOSJUN
I33K	I33K	33	33	0.462054	0.414975	0.456823	0.490044	0.417173	0.452717	0.401267	0.445309	0.453118	0.464661	10	0.445814	0.0269846	0.10578	Binding	0.268407	0.0162464	0.0636859	1	FOSJUN
I33L	I33L	33	33	0.189906	0.104782	0.101822	0.0798631	0.106426	0.138549	0.0995741	0.127996	0.177145	0.159562	10	0.128563	0.036768	0.144131	Binding	0.0774025	0.0221366	0.0867754	1	FOSJUN
I33M	I33M	33	33	0.569244	0.431282	0.460419	0.462219	0.260008	0.246859	0.455698	0.477724	0.376862	0.442635	10	0.418295	0.0990753	0.388375	Binding	0.251839	0.0596493	0.233825	1	FOSJUN
I33N	I33N	33	33	0.550129	0.576068	0.552414	0.527739	0.543832	0.594672	0.576373	0.552453	0.518531	0.509338	10	0.550155	0.0269971	0.105828	Binding	0.331227	0.0162539	0.0637152	1	FOSJUN
I33P	I33P	33	33	1.17605	1.21343	1.22159	1.28751	1.22301	1.2291	1.20364	1.23806	1.2109	1.22587	10	1.22292	0.0283878	0.11128	Binding	0.736271	0.0170912	0.0669976	1	FOSJUN
I33Q	I33Q	33	33	0.15715	0.161295	0.326909	0.394295	0.27873	0.0666255	0.215162	0.303467	0.270018	0.240711	10	0.241436	0.0951626	0.373037	Binding	0.145359	0.0572937	0.224591	1	FOSJUN
I33R	I33R	33	33	0.359724	0.348221	0.390069	0.419816	0.339921	0.351798	0.401995	0.391286	0.353345	0.400202	10	0.375638	0.0279858	0.109704	Binding	0.226157	0.0168492	0.0660487	1	FOSJUN
I33S	I33S	33	33	0.972308	0.997274	0.914225	1.00919	0.929898	0.997865	0.974858	0.957763	0.952334	0.952469	10	0.965818	0.0305471	0.119745	Binding	0.581481	0.0183912	0.0720936	1	FOSJUN
I33T	I33T	33	33	0.633196	0.59012	0.579665	0.647696	0.648141	0.635398	0.653542	0.631392	0.611759	0.613432	10	0.624434	0.0250759	0.0982977	Binding	0.375947	0.0150973	0.0591812	1	FOSJUN
I33V	I33V	33	33	0.103495	0.127727	0.144309	0.085591	0.101346	0.172761	0.14515	0.130441	0.084356	0.111446	10	0.120662	0.0285181	0.111791	Binding	0.072646	0.0171696	0.0673049	1	FOSJUN
I33W	I33W	33	33	0.607422	0.562549	0.570684	0.416542	0.525031	0.573198	0.665472	0.513699	0.491285	0.574289	10	0.550017	0.0679414	0.26633	Binding	0.331144	0.0409049	0.160347	1	FOSJUN
I33Y	I33Y	33	33	0.929796	0.835087	0.816396	0.75282	0.727443	0.717374	0.828869	0.745013	0.793435	0.847286	10	0.799352	0.0656558	0.257371	Binding	0.481259	0.0395288	0.154953	1	FOSJUN
A34C	A34C	34	34	0.381269	0.281009	0.519605	0.309472	0.324415	0.368946	0.452088	0.408301	0.371847	0.325195	10	0.374215	0.0716547	0.280886	Binding	0.2253	0.0431405	0.169111	1	FOSJUN
A34D	A34D	34	34	0.225652	0.248271	0.306754	0.306457	0.394957	0.351184	0.313445	0.241352	0.325167	0.297892	10	0.301113	0.0518258	0.203157	Binding	0.181288	0.0312023	0.122313	1	FOSJUN
A34E	A34E	34	34	0.321966	0.301669	0.364734	0.397724	0.404721	0.34382	0.392026	0.210377	0.351773	0.333751	10	0.342256	0.0573267	0.224721	Binding	0.206059	0.0345142	0.135296	1	FOSJUN
A34G	A34G	34	34	0.52137	0.5289	0.504885	0.509502	0.538138	0.529332	0.524659	0.515464	0.52192	0.528754	10	0.522292	0.0100324	0.0393269	Binding	0.314452	0.0060401	0.0236772	1	FOSJUN
A34H	A34H	34	34	0.00936005	0.0245102	-0.0142028	0.0714825	0.0408022	0.0699543	0.0172131	-0.0202995	0.0868141	-0.0018096	10	0.0283825	0.03764	0.147549	Binding	0.017088	0.0226616	0.0888334	1	FOSJUN
A34I	A34I	34	34	0.509623	0.382495	0.443322	0.391126	0.237863	0.337039	0.545732	0.736831	0.374531	0.510128	10	0.446869	0.137451	0.538807	Binding	0.269042	0.0827537	0.324394	1	FOSJUN
A34K	A34K	34	34	0.322292	0.339214	0.2743	0.362664	0.302149	0.332977	0.344818	0.271167	0.339774	0.401658	10	0.329101	0.0394426	0.154615	Binding	0.198139	0.0237469	0.0930877	1	FOSJUN
A34L	A34L	34	34	0.429248	0.455891	0.434633	0.414782	0.427561	0.472827	0.48983	0.408969	0.388134	0.33199	10	0.425387	0.0446367	0.174976	Binding	0.256109	0.026874	0.105346	1	FOSJUN
A34M	A34M	34	34	0.727219	0.75892	0.70287	0.68133	0.6917	0.778796	0.670711	0.627433	0.566716	0.654521	10	0.686021	0.062227	0.24393	Binding	0.413027	0.0374644	0.146861	1	FOSJUN
A34N	A34N	34	34	0.373074	0.195743	0.296256	0.385568	0.413941	0.411124	0.420771	0.376801	0.31681	0.379802	10	0.356989	0.069549	0.272632	Binding	0.214929	0.0418727	0.164141	1	FOSJUN
A34P	A34P	34	34	1.17459	1.16241	1.14226	1.27306	1.17129	1.24369	1.21102	1.16916	1.22694	1.18251	10	1.19569	0.0413401	0.162053	Binding	0.71988	0.0248892	0.0975658	1	FOSJUN
A34Q	A34Q	34	34	-0.272351	-0.217252	NA	NA	NA	-0.323716	-0.377597	-0.093212	-0.156733	-0.323779	7	-0.252091	0.101637	0.398418	Binding	-0.151774	0.0611918	0.239872	1	FOSJUN
A34R	A34R	34	34	0.131838	0.137723	0.163206	0.135049	0.171677	0.153213	0.185143	0.165609	0.132031	0.130686	10	0.150618	0.0198032	0.0776285	Binding	0.0906809	0.0119227	0.0467371	1	FOSJUN
A34S	A34S	34	34	0.0531846	0.131969	0.125763	0.102426	0.120337	0.139715	0.133654	0.0371982	0.14412	0.172659	10	0.116103	0.0416118	0.163118	Binding	0.0699009	0.0250528	0.0982071	1	FOSJUN
A34T	A34T	34	34	0.239885	0.244323	0.252745	0.268756	0.307242	0.278805	0.307982	0.266113	0.286905	0.284039	10	0.273679	0.0238871	0.0936372	Binding	0.164772	0.0143815	0.0563753	1	FOSJUN
A34V	A34V	34	34	0.955616	0.964413	0.962767	1.00043	0.989006	0.987625	1.03233	1.07629	1.00684	0.936327	10	0.991164	0.0409374	0.160475	Binding	0.596741	0.0246468	0.0966156	1	FOSJUN
A34W	A34W	34	34	0.46399	0.44627	0.500322	0.458878	0.455044	0.466598	0.49683	0.397404	0.550263	0.533567	10	0.476917	0.0445623	0.174684	Binding	0.287133	0.0268292	0.105171	1	FOSJUN
A34Y	A34Y	34	34	0.375204	0.310961	0.681878	0.508715	0.311323	0.346721	0.429911	0.3974	0.432931	0.519388	10	0.431443	0.113955	0.446704	Binding	0.259755	0.0686079	0.268943	1	FOSJUN
R35A	R35A	35	35	-0.719954	-0.683949	-0.656568	-0.820183	-0.677951	-0.719835	-0.663112	-0.717732	-0.719423	-0.647933	10	-0.702664	0.0500646	0.196253	Binding	-0.423047	0.0301419	0.118156	1	FOSJUN
R35C	R35C	35	35	-0.0247176	-0.0667574	-0.127621	-0.0633033	-0.00991032	-0.106327	-0.101137	-0.0362083	-0.130057	-0.0715962	10	-0.0737635	0.0420788	0.164949	Binding	-0.0444101	0.025334	0.0993092	1	FOSJUN
R35D	R35D	35	35	-0.23413	-0.139165	-0.139637	-0.034318	-0.362442	-0.218909	-0.294204	-0.294099	-0.165617	-0.234937	10	-0.211746	0.0951355	0.372931	Binding	-0.127484	0.0572774	0.224527	1	FOSJUN
R35E	R35E	35	35	-0.611346	-0.614049	-0.632576	-0.735024	-0.629093	-0.666015	-0.630884	-0.64674	-0.626168	-0.675625	10	-0.646752	0.0372797	0.146136	Binding	-0.389384	0.0224447	0.087983	1	FOSJUN
R35F	R35F	35	35	-0.501424	-0.636032	-0.696108	-0.731642	-0.454927	-0.741869	-0.581011	-0.566065	-0.401162	-0.383775	10	-0.569401	0.132159	0.518064	Binding	-0.342814	0.0795678	0.311906	1	FOSJUN
R35G	R35G	35	35	0.0823217	0.105898	0.0996788	0.0966415	0.098819	0.119584	0.119066	0.0939029	0.0738616	0.0839968	10	0.0973771	0.0149623	0.0586522	Binding	0.0586269	0.00900822	0.0353122	1	FOSJUN
R35H	R35H	35	35	-0.139035	-0.166713	-0.109772	-0.0692543	-0.104322	-0.265329	-0.187974	-0.260455	-0.0902664	0.109378	10	-0.128374	0.10736	0.420852	Binding	-0.0772891	0.0646373	0.253378	1	FOSJUN
R35I	R35I	35	35	-0.33719	-0.326574	-0.450918	-0.262237	-0.253625	-0.0953083	-0.0816726	-0.239565	-0.246036	-0.302517	10	-0.259564	0.10966	0.429868	Binding	-0.156274	0.0660221	0.258807	1	FOSJUN
R35K	R35K	35	35	0.118768	0.0827327	0.107553	0.0721574	0.140392	0.0534016	0.110712	0.109416	0.0873606	0.149708	10	0.10322	0.029844	0.116989	Binding	0.0621449	0.0179679	0.0704342	1	FOSJUN
R35L	R35L	35	35	-0.415165	-0.439345	-0.474018	-0.515075	-0.505776	-0.447508	-0.476126	-0.384068	-0.488307	-0.402697	10	-0.454809	0.0444212	0.174131	Binding	-0.273822	0.0267443	0.104838	1	FOSJUN
R35M	R35M	35	35	-0.452293	-0.642168	-0.468989	-0.392058	-0.222871	-0.164836	-0.44542	-0.165572	-0.377177	-0.327635	10	-0.365902	0.150565	0.590216	Binding	-0.220295	0.0906495	0.355346	1	FOSJUN
R35N	R35N	35	35	0.0462995	0.0542078	0.0552099	0.0605827	0.0606442	0.00169878	0.0407049	0.0365409	0.0439457	0.0161496	10	0.0415984	0.0193248	0.0757532	Binding	0.0250448	0.0116347	0.045608	1	FOSJUN
R35P	R35P	35	35	0.908831	0.87786	0.849726	0.861699	0.87031	0.850458	0.859986	0.879563	0.868802	0.867704	10	0.869494	0.0170861	0.0669775	Binding	0.523488	0.0102869	0.0403245	1	FOSJUN
R35Q	R35Q	35	35	-0.568278	-0.587733	-0.738396	-0.791009	-0.559405	-0.510296	-0.466927	-0.445897	-0.509932	-0.65432	10	-0.583219	0.113623	0.445404	Binding	-0.351133	0.0684082	0.26816	1	FOSJUN
R35S	R35S	35	35	-0.256626	-0.257883	-0.222574	-0.390301	-0.334198	-0.285886	-0.320312	-0.292238	-0.271316	-0.231008	10	-0.286234	0.0509175	0.199596	Binding	-0.17233	0.0306554	0.120169	1	FOSJUN
R35T	R35T	35	35	-0.251096	-0.42435	-0.38192	-0.419482	-0.350336	-0.377758	-0.391948	-0.302578	-0.29703	-0.241987	10	-0.343849	0.0666914	0.26143	Binding	-0.207018	0.0401523	0.157397	1	FOSJUN
R35V	R35V	35	35	-0.657671	-0.670175	-0.683898	-0.620182	-0.620797	-0.708256	-0.586822	-0.701353	-0.663772	-0.582224	10	-0.649515	0.0449198	0.176086	Binding	-0.391048	0.0270445	0.106014	1	FOSJUN
R35W	R35W	35	35	-0.166808	-0.137573	-0.141117	-0.165439	-0.193952	-0.232498	-0.160422	-0.125618	-0.129875	-0.179945	10	-0.163325	0.0328654	0.128832	Binding	-0.0983314	0.019787	0.0775649	1	FOSJUN
R35Y	R35Y	35	35	-0.12522	-0.113287	-0.26741	-0.32206	-1.22223	-0.268975	-0.0747666	-0.20943	0.017598	-0.140396	10	-0.272618	0.349	1.36808	Binding	-0.164132	0.210119	0.823667	1	FOSJUN
L36A	L36A	36	36	0.41128	0.45144	0.468998	0.559114	0.572669	0.566216	0.574972	0.523575	0.572116	0.530152	10	0.523053	0.0589935	0.231255	Binding	0.31491	0.0355177	0.139229	1	FOSJUN
L36C	L36C	36	36	1.52659	1.40751	1.44829	1.55469	1.45712	1.47646	1.45925	1.59324	1.88871	1.90863	10	1.57205	0.180689	0.7083	Binding	0.946469	0.108786	0.42644	1	FOSJUN
L36D	L36D	36	36	1.42404	1.29855	1.25883	1.31581	1.27112	1.39127	1.36819	1.3594	1.29698	1.44101	10	1.34252	0.0636727	0.249597	Binding	0.808278	0.0383349	0.150273	1	FOSJUN
L36E	L36E	36	36	1.32774	1.29021	1.37059	1.33224	1.28183	1.27467	1.25044	1.23036	1.34093	1.31582	10	1.30148	0.0435506	0.170718	Binding	0.783572	0.0262201	0.102783	1	FOSJUN
L36F	L36F	36	36	0.951144	1.03811	0.945131	1.05712	1.01065	0.973893	0.988024	1.01023	0.88639	0.95206	10	0.981275	0.0503921	0.197537	Binding	0.590787	0.0303391	0.118929	1	FOSJUN
L36G	L36G	36	36	1.84566	1.80131	1.84145	1.94452	1.86179	1.9069	1.87923	1.8325	1.81929	1.77267	10	1.85053	0.0503913	0.197534	Binding	1.11413	0.0303387	0.118928	1	FOSJUN
L36H	L36H	36	36	0.793687	0.793258	0.829388	0.900435	0.972348	0.911449	0.834061	0.755972	0.800469	0.745165	10	0.833623	0.0730002	0.286161	Binding	0.501892	0.0439506	0.172286	1	FOSJUN
L36I	L36I	36	36	1.13257	1.23642	1.01302	1.0637	0.981602	1.03025	1.11703	0.960873	1.0442	1.12697	10	1.07066	0.0832116	0.32619	Binding	0.644604	0.0500985	0.196386	1	FOSJUN
L36K	L36K	36	36	1.49271	1.51228	1.48085	1.5202	1.40261	1.58472	1.51957	1.44092	1.42695	1.49505	10	1.48759	0.0530554	0.207977	Binding	0.895617	0.0319426	0.125215	1	FOSJUN
L36M	L36M	36	36	-0.357924	-0.421806	-0.438426	-0.583154	-0.489957	-0.456501	-0.479176	-0.409869	-0.47051	-0.44803	10	-0.455535	0.0590249	0.231378	Binding	-0.27426	0.0355366	0.139303	1	FOSJUN
L36N	L36N	36	36	1.49535	1.66224	1.68265	1.8061	1.73603	1.84608	1.43339	1.5081	1.47708	1.70076	10	1.63478	0.146273	0.57339	Binding	0.984236	0.0880653	0.345216	1	FOSJUN
L36P	L36P	36	36	2.55123	2.58822	2.40136	2.50706	2.53051	2.61771	2.56587	2.61178	2.61382	2.60772	10	2.55953	0.0674377	0.264356	Binding	1.54099	0.0406016	0.159158	1	FOSJUN
L36Q	L36Q	36	36	0.936336	0.837148	0.726471	0.846203	0.76925	0.849007	0.780121	0.898807	0.925464	0.998819	10	0.856763	0.0843698	0.33073	Binding	0.515823	0.0507958	0.199119	1	FOSJUN
L36R	L36R	36	36	1.60384	1.57616	1.53741	1.59309	1.62847	1.64927	1.64013	1.64069	1.61878	1.56673	10	1.60546	0.0368408	0.144416	Binding	0.966583	0.0221804	0.0869472	1	FOSJUN
L36S	L36S	36	36	1.57717	1.53594	1.50619	1.57785	1.51098	1.58285	1.6396	1.56564	1.54553	1.56766	10	1.56094	0.0389293	0.152603	Binding	0.939782	0.0234378	0.0918762	1	FOSJUN
L36T	L36T	36	36	1.8808	1.76292	1.79927	1.94299	1.80652	1.82572	1.87933	1.833	1.76632	1.84217	10	1.8339	0.0556303	0.218071	Binding	1.10412	0.0334928	0.131292	1	FOSJUN
L36V	L36V	36	36	1.53837	1.5206	1.5439	1.57992	1.56182	1.55957	1.5654	1.54138	1.61764	1.56493	10	1.55935	0.026664	0.104523	Binding	0.938826	0.0160534	0.0629292	1	FOSJUN
L36W	L36W	36	36	0.819733	0.882436	0.741396	0.744555	0.721364	0.767491	0.794363	0.746523	0.776049	0.820118	10	0.781403	0.0487003	0.190905	Binding	0.470452	0.0293205	0.114936	1	FOSJUN
L36Y	L36Y	36	36	0.841942	0.793219	0.724158	0.704662	0.857319	0.886044	0.702169	0.823063	0.809661	0.806158	10	0.794839	0.0643802	0.25237	Binding	0.478542	0.0387608	0.151942	1	FOSJUN
E37A	E37A	37	37	-1.67609	-1.58076	-1.52429	-1.64803	-1.47178	-1.44362	-1.63623	-1.6791	-1.74496	-1.61903	10	-1.60239	0.0965991	0.378669	Binding	-0.964735	0.0581586	0.227982	1	FOSJUN
E37C	E37C	37	37	-2.58024	-2.27411	-2.3222	-2.93974	-2.48621	-2.74024	-2.68282	-2.43905	-2.55458	-2.424	10	-2.54432	0.201827	0.791163	Binding	-1.53183	0.121512	0.476328	1	FOSJUN
E37D	E37D	37	37	0.413998	0.368235	0.487037	0.417751	0.46991	0.518453	0.462895	0.454122	0.462654	0.506387	10	0.456144	0.0454862	0.178306	Binding	0.274626	0.0273854	0.107351	1	FOSJUN
E37F	E37F	37	37	0.167625	0.227043	0.234395	0.304567	0.251719	0.253322	0.19899	0.212211	0.235337	0.209338	10	0.229455	0.0368556	0.144474	Binding	0.138146	0.0221893	0.0869821	1	FOSJUN
E37G	E37G	37	37	0.0966141	0.12665	0.0985066	0.1478	0.145661	0.136522	0.131712	0.152094	0.112556	0.10788	10	0.1256	0.0205841	0.0806895	Binding	0.0756186	0.0123929	0.04858	1	FOSJUN
E37H	E37H	37	37	0.267382	0.484286	0.218686	0.288513	0.257684	0.369488	0.417693	0.224567	0.174274	0.458829	10	0.31614	0.108709	0.42614	Binding	0.190336	0.0654495	0.256562	1	FOSJUN
E37I	E37I	37	37	0.22809	0.184242	0.137019	0.194125	0.238568	0.263418	0.282912	0.0529384	0.176593	0.170842	10	0.192875	0.0666163	0.261136	Binding	0.116122	0.0401071	0.15722	1	FOSJUN
E37K	E37K	37	37	-0.354953	-0.310067	-0.222611	-0.257266	-0.362053	-0.33982	-0.335744	-0.315921	-0.317269	-0.356697	10	-0.31724	0.0452699	0.177458	Binding	-0.190998	0.0272553	0.106841	1	FOSJUN
E37L	E37L	37	37	-0.549902	-0.532133	-0.556557	-0.606964	-0.529164	-0.549528	-0.527935	-0.575504	-0.484338	-0.542192	10	-0.545422	0.0322174	0.126292	Binding	-0.328377	0.0193969	0.0760357	1	FOSJUN
E37M	E37M	37	37	-0.465189	-0.415961	-0.378407	-0.389539	-0.431661	-0.365162	-0.431883	-0.377384	-0.358719	-0.436694	10	-0.40506	0.03593	0.140846	Binding	-0.243871	0.0216321	0.0847977	1	FOSJUN
E37N	E37N	37	37	0.396167	0.611556	0.48637	0.626216	0.552473	0.47306	0.52783	0.488068	0.460308	0.463846	10	0.508589	0.071401	0.279892	Binding	0.306202	0.0429878	0.168512	1	FOSJUN
E37P	E37P	37	37	2.8354	2.64167	2.91166	2.85849	2.89024	2.79341	2.82129	2.6574	2.56641	2.7252	10	2.77012	0.116625	0.45717	Binding	1.66778	0.0702154	0.275244	1	FOSJUN
E37Q	E37Q	37	37	-0.210698	-0.185532	-0.214497	-0.335964	-0.3521	-0.266647	-0.189663	-0.336484	-0.349535	-0.269044	10	-0.271016	0.0683338	0.267868	Binding	-0.163168	0.0411411	0.161273	1	FOSJUN
E37R	E37R	37	37	-0.667233	-0.699624	-0.74012	-0.715566	-0.726178	-0.739872	-0.739209	-0.652987	-0.641008	-0.687883	10	-0.700968	0.0373658	0.146474	Binding	-0.422025	0.0224965	0.0881862	1	FOSJUN
E37S	E37S	37	37	-0.756481	-0.712969	-0.633659	-0.728105	-0.691243	-0.735464	-0.659224	-0.739046	-0.719557	-0.71836	10	-0.709411	0.0378668	0.148438	Binding	-0.427109	0.0227981	0.0893686	1	FOSJUN
E37T	E37T	37	37	-0.26421	-0.279013	-0.264624	-0.370572	-0.302891	-0.4099	-0.460484	-0.397113	-0.299211	-0.343287	10	-0.33913	0.0681404	0.26711	Binding	-0.204177	0.0410247	0.160817	1	FOSJUN
E37V	E37V	37	37	-0.156409	-0.154395	-0.149612	-0.152773	-0.109545	-0.167232	-0.109104	-0.155734	-0.183065	-0.177995	10	-0.151586	0.0248531	0.097424	Binding	-0.0912642	0.0149631	0.0586552	1	FOSJUN
E37W	E37W	37	37	0.560241	0.519681	0.565012	0.445551	0.573398	0.56098	0.550924	0.497448	0.538705	0.56899	10	0.538093	0.0403596	0.15821	Binding	0.323965	0.0242989	0.0952518	1	FOSJUN
E37Y	E37Y	37	37	0.297962	0.393797	0.167572	0.19701	0.180135	0.264716	0.269655	0.233563	0.326283	0.332768	10	0.266346	0.0732819	0.287265	Binding	0.160357	0.0441202	0.172951	1	FOSJUN
E38A	E38A	38	38	0.0549763	0.182282	0.0832958	0.0458373	0.0574677	0.107946	0.0348165	0.12345	0.103632	0.0516262	10	0.0845329	0.0455117	0.178406	Binding	0.050894	0.0274008	0.107411	1	FOSJUN
E38C	E38C	38	38	0.443648	0.573459	0.651906	0.60351	0.558258	0.593509	0.634632	0.51965	0.623273	0.551319	10	0.575316	0.0615681	0.241347	Binding	0.346376	0.0370677	0.145306	1	FOSJUN
E38D	E38D	38	38	0.39998	0.218354	0.312753	0.164521	0.246696	0.399753	0.251977	0.223436	0.25934	0.23062	10	0.270743	0.077493	0.303773	Binding	0.163004	0.0466555	0.18289	1	FOSJUN
E38F	E38F	38	38	0.571491	0.575022	0.594819	0.639379	0.606962	0.573819	0.52843	0.571333	0.607469	0.684057	10	0.595278	0.0429348	0.168304	Binding	0.358394	0.0258493	0.101329	1	FOSJUN
E38G	E38G	38	38	0.736713	0.727242	0.724071	0.716392	0.736226	0.74616	0.754915	0.712638	0.730553	0.729254	10	0.731416	0.012806	0.0501994	Binding	0.440357	0.00770998	0.0302231	1	FOSJUN
E38H	E38H	38	38	0.29606	0.271591	0.318307	0.462064	0.280721	0.308159	0.541424	0.526725	0.336086	0.266216	10	0.360735	0.107034	0.419573	Binding	0.217185	0.064441	0.252609	1	FOSJUN
E38I	E38I	38	38	0.812937	0.747026	0.665472	0.724275	0.74635	0.779348	0.746533	0.697658	0.783989	0.731348	10	0.743494	0.0427951	0.167757	Binding	0.447628	0.0257653	0.101	1	FOSJUN
E38K	E38K	38	38	0.569389	0.482493	0.557471	0.68882	0.615142	0.595637	0.609165	0.550063	0.554482	0.509606	10	0.573227	0.0580647	0.227614	Binding	0.345117	0.0349585	0.137037	1	FOSJUN
E38L	E38L	38	38	0.205294	0.182485	0.207247	0.264626	0.244367	0.236072	0.202613	0.195498	0.265417	0.240132	10	0.224375	0.0294563	0.115469	Binding	0.135088	0.0177345	0.0695191	1	FOSJUN
E38M	E38M	38	38	0.32218	0.44713	0.47711	0.394838	0.382621	0.408038	0.463626	0.387635	0.375746	0.410653	10	0.406958	0.0459894	0.180278	Binding	0.245013	0.0276884	0.108539	1	FOSJUN
E38N	E38N	38	38	0.417411	0.411271	0.443934	0.30703	0.270911	0.439687	0.410183	0.33136	0.306806	0.404662	10	0.374326	0.0633974	0.248518	Binding	0.225367	0.0381691	0.149623	1	FOSJUN
E38P	E38P	38	38	3.73736	3.48467	3.8004	3.77917	3.48742	3.57187	3.58798	3.64993	3.61796	3.53249	10	3.62493	0.115085	0.451132	Binding	2.18243	0.069288	0.271609	1	FOSJUN
E38Q	E38Q	38	38	0.182418	0.383001	0.447262	0.402473	0.327565	0.207637	0.188196	0.272196	0.238089	0.418504	10	0.306734	0.101592	0.39824	Binding	0.184673	0.0611645	0.239765	1	FOSJUN
E38R	E38R	38	38	0.583097	0.586441	0.563595	0.688424	0.60589	0.565092	0.612267	0.620501	0.613756	0.602956	10	0.604202	0.0356824	0.139875	Binding	0.363766	0.021483	0.0842132	1	FOSJUN
E38S	E38S	38	38	0.497255	0.45004	0.414241	0.435144	0.436865	0.46898	0.446429	0.438462	0.446593	0.439692	10	0.44737	0.0222607	0.087262	Binding	0.269344	0.0134023	0.052537	1	FOSJUN
E38T	E38T	38	38	0.554295	0.520691	0.556656	0.556296	0.558172	0.62993	0.597177	0.593373	0.517661	0.598191	10	0.568244	0.0358446	0.140511	Binding	0.342118	0.0215807	0.0845962	1	FOSJUN
E38V	E38V	38	38	0.668375	0.697287	0.708682	0.721783	0.698837	0.748658	0.693046	0.703202	0.691611	0.725123	10	0.70566	0.0220254	0.0863396	Binding	0.424851	0.0132606	0.0519817	1	FOSJUN
E38W	E38W	38	38	0.615183	0.644968	0.645073	0.647293	0.691507	0.714264	0.696462	0.725889	0.611505	0.64553	10	0.663767	0.0403404	0.158134	Binding	0.399628	0.0242874	0.0952066	1	FOSJUN
E38Y	E38Y	38	38	0.747154	0.823317	0.844402	0.644833	0.724121	0.762158	0.872233	0.896366	0.861972	0.715382	10	0.789194	0.0822673	0.322488	Binding	0.475143	0.0495299	0.194157	1	FOSJUN
K39A	K39A	39	39	0.657645	0.61651	0.683672	0.639989	0.580415	0.638493	0.636445	0.648038	0.624612	0.586139	10	0.631196	0.0312037	0.122318	Binding	0.380018	0.0187865	0.0736432	1	FOSJUN
K39C	K39C	39	39	0.758648	0.7079	0.759924	0.616702	0.704	0.751085	0.694263	0.758769	0.720444	0.640521	10	0.711225	0.0503757	0.197473	Binding	0.428201	0.0303293	0.118891	1	FOSJUN
K39D	K39D	39	39	1.16926	0.932859	0.760515	0.838476	0.934835	0.951753	0.873928	0.78657	1.02893	1.07897	10	0.93561	0.1292	0.506464	Binding	0.563294	0.0777862	0.304922	1	FOSJUN
K39E	K39E	39	39	0.839844	0.830715	0.878293	0.957144	0.94808	0.926941	1.04943	1.04015	0.89928	0.923002	10	0.929288	0.0738743	0.289587	Binding	0.559488	0.0444768	0.174349	1	FOSJUN
K39F	K39F	39	39	1.79021	1.84747	1.56861	1.64833	1.48963	1.52529	1.55457	1.59894	1.65251	1.55088	10	1.62264	0.115764	0.453793	Binding	0.976931	0.0696967	0.273211	1	FOSJUN
K39G	K39G	39	39	0.194221	0.187265	0.208935	0.223742	0.214441	0.188763	0.192721	0.162964	0.185335	0.207241	10	0.196563	0.0174734	0.0684956	Binding	0.118343	0.01052	0.0412385	1	FOSJUN
K39H	K39H	39	39	0.210596	0.165186	0.125322	0.193307	0.0118817	0.151992	-0.043534	0.158414	0.0288432	0.148548	10	0.115056	0.0852863	0.334322	Binding	0.0692705	0.0513476	0.201282	1	FOSJUN
K39I	K39I	39	39	1.08073	1.16249	0.861647	0.926563	1.00385	0.821923	0.855372	0.791682	0.807551	0.805897	10	0.911771	0.129257	0.506686	Binding	0.548942	0.0778203	0.305056	1	FOSJUN
K39L	K39L	39	39	0.778827	0.738118	0.768861	0.888482	0.755083	0.832052	0.826498	0.834931	0.776795	0.821906	10	0.802155	0.0459655	0.180185	Binding	0.482946	0.0276741	0.108482	1	FOSJUN
K39M	K39M	39	39	0.726221	0.64711	0.597365	0.723232	0.715959	0.666716	0.807914	0.858146	0.871657	0.767088	10	0.738141	0.0894404	0.350606	Binding	0.444406	0.0538485	0.211086	1	FOSJUN
K39N	K39N	39	39	0.260316	0.374721	0.224691	0.311127	0.304784	0.369426	0.417337	0.428749	0.394541	0.340841	10	0.342653	0.0671262	0.263135	Binding	0.206298	0.0404141	0.158423	1	FOSJUN
K39P	K39P	39	39	3.90316	3.87542	4.05067	4.2127	3.92737	3.95457	3.82216	3.80221	3.80556	3.74833	10	3.91022	0.137972	0.54085	Binding	2.35419	0.0830676	0.325625	1	FOSJUN
K39Q	K39Q	39	39	0.392365	0.34208	0.276366	0.324845	0.295737	0.410367	0.329682	0.213707	0.407572	0.315608	10	0.330833	0.061746	0.242044	Binding	0.199182	0.0371748	0.145725	1	FOSJUN
K39R	K39R	39	39	-0.680914	-0.660053	-0.655771	-0.681574	-0.622733	-0.597862	-0.674037	-0.648308	-0.701701	-0.710661	10	-0.663361	0.0344753	0.135143	Binding	-0.399384	0.0207562	0.0813644	1	FOSJUN
K39S	K39S	39	39	0.537882	0.593771	0.612853	0.637435	0.589102	0.618832	0.626706	0.609389	0.607213	0.590322	10	0.602351	0.0275462	0.107981	Binding	0.362652	0.0165845	0.0650113	1	FOSJUN
K39T	K39T	39	39	0.422262	0.441183	0.477108	0.528748	0.440267	0.430356	0.461382	0.42172	0.434738	0.446251	10	0.450402	0.0323839	0.126945	Binding	0.271169	0.0194971	0.0764285	1	FOSJUN
K39V	K39V	39	39	1.00852	0.986067	0.903469	0.992019	0.848424	0.929101	0.919473	0.893664	0.953304	1.06446	10	0.949849	0.0637939	0.250072	Binding	0.571867	0.0384078	0.150559	1	FOSJUN
K39W	K39W	39	39	0.76008	0.719144	0.702374	0.75402	0.7702	0.798118	0.841769	0.733382	0.7823	0.744856	10	0.760624	0.0404147	0.158425	Binding	0.457942	0.0243321	0.0953818	1	FOSJUN
K39Y	K39Y	39	39	0.645519	0.63139	0.270512	0.554517	0.540877	0.777296	0.393425	0.303374	0.39039	0.441423	10	0.494872	0.162564	0.637251	Binding	0.297943	0.0978734	0.383664	1	FOSJUN
V40A	V40A	40	40	0.696948	0.711638	0.654036	0.746855	0.640805	0.696788	0.662722	0.65064	0.691278	0.707263	10	0.685897	0.0332219	0.13023	Binding	0.412952	0.0200016	0.0784062	1	FOSJUN
V40C	V40C	40	40	0.631662	0.541318	0.525119	0.617507	0.52025	0.656687	0.612459	0.616399	0.600863	0.600017	10	0.592228	0.0468497	0.183651	Binding	0.356557	0.0282064	0.110569	1	FOSJUN
V40D	V40D	40	40	4.60114	3.85743	4.15605	4.09448	5.30973	4.53731	3.24177	3.76282	3.93513	4.22962	10	4.17255	0.558712	2.19015	Binding	2.51213	0.336379	1.3186	1	FOSJUN
V40E	V40E	40	40	2.60816	2.56348	2.547	2.70669	2.61767	2.54529	2.676	2.61257	2.55655	2.41897	10	2.58524	0.0798007	0.312819	Binding	1.55647	0.0480449	0.188336	1	FOSJUN
V40F	V40F	40	40	1.45778	1.50215	1.46533	1.37914	1.46258	1.53517	1.53229	1.5855	1.46646	1.5139	10	1.49003	0.056676	0.22217	Binding	0.897089	0.0341224	0.13376	1	FOSJUN
V40G	V40G	40	40	2.52405	2.56965	2.56641	2.65187	2.65736	2.65096	2.60747	2.57904	2.53856	2.55468	10	2.59	0.0491253	0.192571	Binding	1.55934	0.0295764	0.11594	1	FOSJUN
V40H	V40H	40	40	1.41818	1.42363	1.32428	1.41242	1.46061	1.4251	1.44955	1.43823	1.47531	1.431	10	1.42583	0.040767	0.159807	Binding	0.858437	0.0245442	0.0962134	1	FOSJUN
V40I	V40I	40	40	-0.533304	-0.623237	-0.564051	-0.425393	-0.5183	-0.454552	-0.681631	-0.618763	-0.65448	-0.600753	10	-0.567446	0.0843178	0.330526	Binding	-0.341637	0.0507645	0.198997	1	FOSJUN
V40K	V40K	40	40	0.0682214	-0.0058442	0.0261921	0.115118	0.0373181	0.021598	0.05003	0.0617089	0.037699	0.0544761	10	0.0466518	0.032355	0.126832	Binding	0.0280872	0.0194797	0.0763604	1	FOSJUN
V40L	V40L	40	40	0.529326	0.518433	0.513574	0.556459	0.513797	0.530363	0.519378	0.52682	0.526339	0.516481	10	0.525097	0.0126735	0.04968	Binding	0.31614	0.0076302	0.0299104	1	FOSJUN
V40M	V40M	40	40	0.53885	0.541069	0.578356	0.502392	0.470567	0.602139	0.639134	0.507857	0.322455	0.476644	10	0.517946	0.0875004	0.343002	Binding	0.311835	0.0526806	0.206508	1	FOSJUN
V40N	V40N	40	40	0.492171	0.53645	0.357562	0.394339	0.248311	0.382252	0.392851	0.343684	0.418985	0.650377	10	0.421698	0.112465	0.440863	Binding	0.253888	0.0677108	0.265426	1	FOSJUN
V40P	V40P	40	40	4.55258	4.63445	4.96356	5.24868	4.67132	4.29912	4.55179	4.01589	4.72357	4.87123	10	4.65322	0.342546	1.34278	Binding	2.80152	0.206233	0.808435	1	FOSJUN
V40Q	V40Q	40	40	1.04465	1.06779	1.01247	1.08631	1.05902	1.20438	1.17631	1.14007	1.09871	1.14878	10	1.10385	0.0616325	0.241599	Binding	0.664585	0.0371065	0.145458	1	FOSJUN
V40R	V40R	40	40	0.376295	0.453387	0.431874	0.429586	0.370467	0.3552	0.369147	0.376172	0.352066	0.354908	10	0.38691	0.0369983	0.145033	Binding	0.232943	0.0222752	0.087319	1	FOSJUN
V40S	V40S	40	40	1.3931	1.38226	1.40843	1.51775	1.33725	1.40224	1.41483	1.37847	1.37771	1.39456	10	1.40066	0.0464839	0.182217	Binding	0.843284	0.0279862	0.109706	1	FOSJUN
V40T	V40T	40	40	1.27291	1.30941	1.33005	1.37357	1.27065	1.2958	1.29354	1.2394	1.23885	1.30045	10	1.29246	0.0406914	0.15951	Binding	0.778141	0.0244987	0.096035	1	FOSJUN
V40W	V40W	40	40	1.49985	1.41123	1.38971	1.54739	1.49902	1.42838	1.43009	1.40165	1.49115	1.47991	10	1.45784	0.0523724	0.2053	Binding	0.877707	0.0315314	0.123603	1	FOSJUN
V40Y	V40Y	40	40	1.20911	1.18545	1.10861	1.21777	1.03774	1.11221	1.1814	0.990917	1.20453	1.14459	10	1.13923	0.076901	0.301452	Binding	0.685887	0.0462991	0.181492	1	FOSJUN
K41A	K41A	41	41	-0.309062	-0.279576	-0.26059	-0.288792	-0.252171	-0.282692	-0.259177	-0.272157	-0.246161	-0.259026	10	-0.27094	0.0192638	0.0755141	Binding	-0.163123	0.011598	0.0454641	1	FOSJUN
K41C	K41C	41	41	-0.0136685	-0.041076	0.028341	-0.251855	0.0471632	-0.0453905	0.141276	-0.128136	-0.102725	-0.0487132	10	-0.0414784	0.106714	0.41832	Binding	-0.0249725	0.0642485	0.251854	1	FOSJUN
K41D	K41D	41	41	0.414435	0.455943	0.45318	0.440314	0.455002	0.423698	0.392183	0.343533	0.461087	0.53059	10	0.436996	0.0491322	0.192598	Binding	0.263099	0.0295806	0.115956	1	FOSJUN
K41E	K41E	41	41	0.108164	0.0957255	0.0340025	0.120056	0.115583	0.0473548	0.0460101	0.0228619	0.0640684	0.103343	10	0.0757169	0.036709	0.143899	Binding	0.0455862	0.022101	0.086636	1	FOSJUN
K41F	K41F	41	41	0.568215	0.532599	0.645489	0.591329	0.619175	0.573819	0.645509	0.649364	0.678479	0.593482	10	0.609746	0.0453507	0.177775	Binding	0.367104	0.0273039	0.107031	1	FOSJUN
K41G	K41G	41	41	0.673105	0.693822	0.677723	0.697512	0.696628	0.69656	0.710724	0.685844	0.695901	0.677295	10	0.690511	0.0117121	0.0459113	Binding	0.41573	0.00705138	0.0276414	1	FOSJUN
K41H	K41H	41	41	0.38508	0.373754	0.371291	0.442135	0.43768	0.443024	0.461416	0.416086	0.399092	0.461807	10	0.419136	0.0349148	0.136866	Binding	0.252346	0.0210209	0.0824018	1	FOSJUN
K41I	K41I	41	41	0.313	0.249467	0.337184	0.279722	0.186183	0.237383	0.24079	0.337097	0.285038	0.314666	10	0.278053	0.0493242	0.193351	Binding	0.167405	0.0296962	0.116409	1	FOSJUN
K41L	K41L	41	41	0.22894	0.268444	0.233072	0.287522	0.28562	0.266822	0.286708	0.220178	0.27212	0.222398	10	0.257182	0.0278926	0.109339	Binding	0.154839	0.0167931	0.0658288	1	FOSJUN
K41M	K41M	41	41	0.0798651	0.00205303	0.112106	0.0559215	0.162055	0.229863	0.0987187	0.0642757	0.143813	0.13178	10	0.108045	0.0635645	0.249173	Binding	0.0650498	0.0382697	0.150017	1	FOSJUN
K41N	K41N	41	41	0.0479464	0.202779	0.140643	0.016383	-0.0239803	0.0167928	0.028788	0.20064	-0.0835176	0.119243	10	0.0665717	0.095618	0.374823	Binding	0.0400802	0.0575679	0.225666	1	FOSJUN
K41P	K41P	41	41	3.89775	3.74963	3.69121	3.70439	3.64672	3.66275	3.7877	3.83789	3.74491	3.63369	10	3.73566	0.0858246	0.336432	Binding	2.2491	0.0516716	0.202553	1	FOSJUN
K41Q	K41Q	41	41	0.111224	0.0604301	0.195454	0.0872849	0.125843	0.210708	0.189061	0.160823	0.132924	0.136171	10	0.140992	0.0484298	0.189845	Binding	0.084886	0.0291577	0.114298	1	FOSJUN
K41R	K41R	41	41	-0.304875	-0.266931	-0.275342	-0.255985	-0.257224	-0.274394	-0.254364	-0.247856	-0.305365	-0.271355	10	-0.271369	0.020005	0.0784194	Binding	-0.163381	0.0120442	0.0472133	1	FOSJUN
K41S	K41S	41	41	0.240514	0.235532	0.223388	0.250563	0.245491	0.23061	0.215105	0.15839	0.226027	0.242941	10	0.226856	0.0264203	0.103568	Binding	0.136581	0.0159067	0.0623541	1	FOSJUN
K41T	K41T	41	41	0.339599	0.338862	0.304081	0.375838	0.351216	0.295728	0.378769	0.358501	0.27219	0.319083	10	0.333387	0.0351275	0.1377	Binding	0.200719	0.0211489	0.0829036	1	FOSJUN
K41V	K41V	41	41	0.159783	0.26762	0.176412	0.235301	0.204147	0.266444	0.253337	0.217589	0.109797	0.110504	10	0.200093	0.0593713	0.232735	Binding	0.120468	0.0357451	0.140121	1	FOSJUN
K41W	K41W	41	41	0.903287	0.800697	0.695797	0.75453	0.705874	0.843028	0.8467	0.924075	0.791208	0.777291	10	0.804249	0.0762259	0.298806	Binding	0.484207	0.0458926	0.179899	1	FOSJUN
K41Y	K41Y	41	41	0.581036	0.623416	0.234563	0.520879	0.335496	0.507794	0.577772	0.361462	0.394466	0.46667	10	0.460355	0.125426	0.491671	Binding	0.277162	0.0755142	0.296016	1	FOSJUN
T42A	T42A	42	42	-0.0180896	-0.04464	-0.0901165	-0.103522	-0.042472	-0.0479848	-0.0412083	-0.0459309	-0.0925386	-0.0799785	10	-0.0606481	0.0283822	0.111258	Binding	-0.0365139	0.0170878	0.0669842	1	FOSJUN
T42C	T42C	42	42	0.357251	0.135966	0.213848	0.265953	0.0112493	0.29497	0.245105	0.251911	0.122825	0.152826	10	0.20519	0.100364	0.393429	Binding	0.123537	0.0604255	0.236868	1	FOSJUN
T42D	T42D	42	42	0.237614	-0.0429759	0.161472	0.267466	0.289164	0.214938	0.11492	-0.194295	0.312627	0.245894	10	0.160682	0.162173	0.635719	Binding	0.0967406	0.0976381	0.382741	1	FOSJUN
T42E	T42E	42	42	-0.216264	-0.261336	-0.245907	-0.301058	-0.265588	-0.24683	-0.228044	-0.187179	-0.223297	-0.182153	10	-0.235765	0.0363042	0.142312	Binding	-0.141945	0.0218573	0.0856807	1	FOSJUN
T42F	T42F	42	42	0.427205	0.332698	0.378877	0.302067	0.329234	0.350911	0.197343	0.280383	0.353154	0.305282	10	0.325715	0.0615416	0.241243	Binding	0.1961	0.0370518	0.145243	1	FOSJUN
T42G	T42G	42	42	0.349052	0.389666	0.378323	0.38075	0.377409	0.388985	0.39797	0.369655	0.375524	0.36425	10	0.377159	0.0139813	0.0548068	Binding	0.227072	0.00841762	0.0329971	1	FOSJUN
T42H	T42H	42	42	-0.178923	-0.197006	-0.219686	-0.175592	-0.289191	-0.193941	-0.0241737	-0.231682	-0.301301	-0.258168	10	-0.206966	0.0778225	0.305064	Binding	-0.124606	0.0468539	0.183667	1	FOSJUN
T42I	T42I	42	42	0.0679979	-0.00846948	0.0500164	-0.165356	0.0214744	0.0204808	0.0873196	0.0194315	0.113588	0.0954628	10	0.0301946	0.0791069	0.310099	Binding	0.018179	0.0476272	0.186698	1	FOSJUN
T42K	T42K	42	42	0.0331867	0.183742	0.110517	0.0951802	0.0921993	0.0864166	0.0472684	0.0912235	0.0687592	0.0595275	10	0.086802	0.0416142	0.163128	Binding	0.0522601	0.0250543	0.0982129	1	FOSJUN
T42L	T42L	42	42	-0.117508	-0.146255	-0.106001	-0.112913	-0.0794872	-0.0845777	-0.0666685	-0.097083	-0.105997	-0.0914207	10	-0.100791	0.0224356	0.0879476	Binding	-0.0606824	0.0135076	0.0529498	1	FOSJUN
T42M	T42M	42	42	-0.0721749	-0.116384	-0.179182	-0.0384063	-0.0640305	-0.109007	-0.121438	-0.060018	-0.21263	-0.101702	10	-0.107497	0.054432	0.213374	Binding	-0.0647199	0.0327714	0.128464	1	FOSJUN
T42N	T42N	42	42	-0.0880791	-0.152061	-0.176885	-0.00337102	-0.0565575	0.00631616	-0.0159975	-0.0601068	-0.0587379	-0.12416	10	-0.0729639	0.0622859	0.244161	Binding	-0.0439287	0.0374999	0.147	1	FOSJUN
T42P	T42P	42	42	4.11782	4.04443	4.20262	4.42536	4.21701	4.29291	3.90258	4.18944	4.01902	4.08459	10	4.14958	0.149031	0.584202	Binding	2.4983	0.0897258	0.351725	1	FOSJUN
T42Q	T42Q	42	42	-0.224578	-0.332358	-0.20709	-0.412342	-0.340233	-0.366192	-0.30832	-0.448148	-0.392044	-0.357037	10	-0.338834	0.0764854	0.299823	Binding	-0.203999	0.0460489	0.180512	1	FOSJUN
T42R	T42R	42	42	0.114883	0.121273	0.13403	0.111588	0.145063	0.162351	0.137444	0.0985638	0.0961862	0.136772	10	0.125815	0.0210586	0.0825496	Binding	0.0757484	0.0126785	0.0496999	1	FOSJUN
T42S	T42S	42	42	-0.096905	-0.0859577	-0.0294716	-0.107393	-0.120692	-0.0984446	-0.101877	-0.115224	-0.0967602	-0.129763	10	-0.098249	0.0274211	0.107491	Binding	-0.0591519	0.0165092	0.0647159	1	FOSJUN
T42V	T42V	42	42	-0.00248858	0.0367516	0.0641667	-0.0275651	0.0441039	0.0154819	0.0371189	0.0166033	-0.00847094	-0.00110638	10	0.0174595	0.0280813	0.110079	Binding	0.0105117	0.0169066	0.066274	1	FOSJUN
T42W	T42W	42	42	0.517519	0.560665	0.494649	0.514246	0.481761	0.537385	0.516695	0.518832	0.483184	0.494612	10	0.511955	0.024642	0.0965967	Binding	0.308228	0.014836	0.0581571	1	FOSJUN
T42Y	T42Y	42	42	0.255815	0.241665	0.326799	0.379	0.506834	0.415045	0.420107	0.315831	0.369561	0.277004	10	0.350766	0.0834013	0.326933	Binding	0.211183	0.0502127	0.196834	1	FOSJUN
L43A	L43A	43	43	2.03912	2.04012	2.02568	2.17848	2.01209	2.10239	2.07349	2.10652	2.03316	2.03481	10	2.06458	0.0512402	0.200862	Binding	1.24301	0.0308497	0.120931	1	FOSJUN
L43C	L43C	43	43	2.59559	2.43551	2.57528	2.41685	2.43114	2.4403	2.39803	2.39389	2.44079	2.41944	10	2.45468	0.0709454	0.278106	Binding	1.47787	0.0427134	0.167437	1	FOSJUN
L43D	L43D	43	43	4.36922	4.89505	4.27621	4.22648	3.86635	4.20109	4.66935	4.42017	3.99362	4.30231	10	4.32198	0.298623	1.1706	Binding	2.6021	0.179789	0.704773	1	FOSJUN
L43E	L43E	43	43	3.74628	3.58775	3.53755	3.93529	3.73324	4.10437	4.22486	4.00459	3.8578	3.43003	10	3.81618	0.256511	1.00552	Binding	2.29757	0.154435	0.605386	1	FOSJUN
L43F	L43F	43	43	2.46294	2.51865	2.46285	2.46448	2.59125	2.64903	2.52299	2.54474	2.57643	2.43509	10	2.52285	0.0685285	0.268632	Binding	1.51891	0.0412583	0.161733	1	FOSJUN
L43G	L43G	43	43	2.67735	2.72576	2.64674	2.76486	2.66561	2.69718	2.68539	2.66722	2.69949	2.61926	10	2.68489	0.0407338	0.159677	Binding	1.61647	0.0245242	0.096135	1	FOSJUN
L43H	L43H	43	43	3.96	3.67712	3.50622	4.11949	3.60368	3.74739	3.46334	3.31305	3.40827	3.82884	10	3.66274	0.255327	1.00088	Binding	2.20519	0.153723	0.602593	1	FOSJUN
L43I	L43I	43	43	1.27676	1.35246	1.23145	1.09179	1.03588	1.45222	1.3245	1.31066	1.26627	1.47203	10	1.2814	0.138348	0.542325	Binding	0.771483	0.083294	0.326513	1	FOSJUN
L43K	L43K	43	43	2.98378	2.96625	2.87828	2.90907	2.94886	3.15653	2.99418	2.93539	2.91619	3.03227	10	2.97208	0.0789398	0.309444	Binding	1.78937	0.0475266	0.186304	1	FOSJUN
L43M	L43M	43	43	0.854061	0.771852	0.906372	0.885405	0.898624	0.801088	0.782026	0.790606	0.822284	0.804806	10	0.831713	0.0504711	0.197847	Binding	0.500742	0.0303867	0.119116	1	FOSJUN
L43N	L43N	43	43	3.68013	3.46272	3.51658	3.53663	3.32588	3.35147	3.34211	3.60161	3.99048	3.55318	10	3.53608	0.198176	0.77685	Binding	2.12893	0.119314	0.467711	1	FOSJUN
L43P	L43P	43	43	4.29608	4.03474	4.33167	4.38539	4.3325	4.34617	4.29363	4.07441	4.45627	4.25907	10	4.28099	0.131351	0.514894	Binding	2.57742	0.0790811	0.309998	1	FOSJUN
L43Q	L43Q	43	43	1.36852	1.33321	1.29315	1.2624	1.17007	1.3543	1.33362	1.24382	1.21368	1.27473	10	1.28475	0.0642386	0.251815	Binding	0.773498	0.0386755	0.151608	1	FOSJUN
L43R	L43R	43	43	3.00409	3.00077	3.06533	3.20487	3.04454	3.11824	3.02882	2.95638	2.96238	2.9921	10	3.03775	0.0761458	0.298492	Binding	1.82891	0.0458444	0.17971	1	FOSJUN
L43S	L43S	43	43	2.78471	2.83191	2.745	2.83845	2.69731	2.79957	2.76397	2.83704	2.80066	2.81701	10	2.79156	0.0453993	0.177965	Binding	1.68069	0.0273331	0.107146	1	FOSJUN
L43T	L43T	43	43	2.45828	2.42118	2.52353	2.58947	2.5721	2.47101	2.56475	2.45762	2.5362	2.53119	10	2.51253	0.0570104	0.223481	Binding	1.5127	0.0343238	0.134549	1	FOSJUN
L43V	L43V	43	43	2.37713	2.40258	2.45805	2.6118	2.41652	2.4203	2.43611	2.47254	2.38544	2.3953	10	2.43758	0.0684132	0.26818	Binding	1.46757	0.0411889	0.16146	1	FOSJUN
L43W	L43W	43	43	3.39432	3.30721	3.54288	3.73335	3.33164	3.53754	4.69005	3.41286	3.38872	3.56965	10	3.59082	0.407286	1.59656	Binding	2.16189	0.245211	0.961226	1	FOSJUN
L43Y	L43Y	43	43	2.13804	2.06072	1.97938	2.01561	1.87653	2.05965	1.91313	1.79952	2.26576	2.04875	10	2.01571	0.133535	0.523457	Binding	1.21358	0.0803963	0.315153	1	FOSJUN
K44A	K44A	44	44	1.62704	1.63369	1.55684	1.70661	1.56513	1.66385	1.7342	1.6613	1.62944	1.6445	10	1.64226	0.0549164	0.215272	Binding	0.988741	0.033063	0.129607	1	FOSJUN
K44C	K44C	44	44	2.03363	2.12371	1.97829	2.24507	2.29138	2.13321	2.04681	2.12339	2.2665	2.23729	10	2.14793	0.108286	0.424482	Binding	1.29318	0.065195	0.255564	1	FOSJUN
K44D	K44D	44	44	2.65094	2.91303	2.88078	2.95747	2.76146	2.79864	3.67623	2.9545	2.67314	2.69057	10	2.89568	0.297393	1.16578	Binding	1.74337	0.179049	0.701872	1	FOSJUN
K44E	K44E	44	44	1.78521	1.63415	1.73115	1.92872	1.86641	1.93576	1.90839	1.79359	1.83614	1.67429	10	1.80938	0.105354	0.412986	Binding	1.08936	0.0634293	0.248643	1	FOSJUN
K44F	K44F	44	44	3.07556	3.14637	3.28305	2.7567	2.93338	3.07741	3.05407	3.05673	2.9885	2.86892	10	3.02407	0.147021	0.576323	Binding	1.82067	0.0885157	0.346981	1	FOSJUN
K44G	K44G	44	44	1.96029	1.95656	1.99929	2.04545	1.96662	1.98082	2.05342	1.98253	1.99708	1.94246	10	1.98845	0.0367529	0.144071	Binding	1.19717	0.0221275	0.0867398	1	FOSJUN
K44H	K44H	44	44	0.841251	0.928954	0.786639	0.882762	0.811865	0.891627	0.82613	0.853856	0.88903	0.931357	10	0.864347	0.0485959	0.190496	Binding	0.52039	0.0292577	0.11469	1	FOSJUN
K44I	K44I	44	44	1.72837	1.79185	1.65006	1.74201	1.77871	1.5301	1.73662	2.39461	2.2567	2.42501	10	1.9034	0.325612	1.2764	Binding	1.14596	0.196038	0.76847	1	FOSJUN
K44L	K44L	44	44	1.99082	1.98873	1.98832	2.04336	1.99746	2.02078	1.9879	2.02996	2.06395	1.98182	10	2.00931	0.0284096	0.111366	Binding	1.20973	0.0171043	0.0670489	1	FOSJUN
K44M	K44M	44	44	1.99199	1.99209	1.90901	2.06237	1.97293	2.00564	1.89813	1.91328	1.78916	1.91471	10	1.94493	0.0762732	0.298991	Binding	1.17097	0.0459211	0.180011	1	FOSJUN
K44N	K44N	44	44	1.30128	1.30662	1.39161	1.29743	1.30166	1.41161	1.49945	1.3367	1.40221	1.43897	10	1.36875	0.0703322	0.275702	Binding	0.824073	0.0423443	0.16599	1	FOSJUN
K44P	K44P	44	44	4.38531	4.27293	4.28641	4.43174	4.51826	4.41487	4.46234	4.63795	4.40863	4.47892	10	4.42973	0.106692	0.418232	Binding	2.66697	0.0642349	0.251801	1	FOSJUN
K44Q	K44Q	44	44	0.734282	0.760158	0.779449	0.885036	0.944517	0.8711	0.968883	1.03906	0.900899	0.770621	10	0.865401	0.101895	0.399428	Binding	0.521024	0.061347	0.24048	1	FOSJUN
K44R	K44R	44	44	-0.483172	-0.485663	-0.506169	-0.560985	-0.523028	-0.450947	-0.494244	-0.509188	-0.500805	-0.50312	10	-0.501732	0.0284417	0.111491	Binding	-0.302073	0.0171236	0.0671246	1	FOSJUN
K44S	K44S	44	44	1.28904	1.40382	1.36098	1.30918	1.28666	1.33171	1.29665	1.35053	1.34367	1.36735	10	1.33396	0.0385289	0.151033	Binding	0.803125	0.0231968	0.0909313	1	FOSJUN
K44T	K44T	44	44	0.986868	1.07294	0.98976	0.961538	1.03855	1.06275	1.1023	1.01452	1.02363	0.994132	10	1.0247	0.0443091	0.173691	Binding	0.616931	0.0266768	0.104573	1	FOSJUN
K44V	K44V	44	44	1.53081	1.52323	1.50715	1.63997	1.52491	1.55048	1.59382	1.51652	1.60313	1.52086	10	1.55109	0.0451495	0.176986	Binding	0.933849	0.0271828	0.106556	1	FOSJUN
K44W	K44W	44	44	2.62084	2.69806	2.62326	2.62078	2.54543	2.58123	2.54664	2.54799	2.70048	2.59526	10	2.608	0.0571401	0.223989	Binding	1.57017	0.0344018	0.134855	1	FOSJUN
K44Y	K44Y	44	44	1.39802	1.42675	1.81868	1.83292	1.73509	1.61026	1.68206	1.76512	1.53408	1.5491	10	1.63521	0.15627	0.612578	Binding	0.984495	0.0940841	0.36881	1	FOSJUN
A45C	A45C	45	45	0.424541	0.526106	0.507081	0.480758	0.485717	0.59898	0.509544	0.480884	0.457712	0.488072	10	0.49594	0.0459698	0.180202	Binding	0.298586	0.0276766	0.108492	1	FOSJUN
A45D	A45D	45	45	0.282476	0.325296	0.334893	0.328435	0.227041	0.296341	0.262435	0.445908	0.330626	0.288475	10	0.312193	0.0583037	0.22855	Binding	0.187959	0.0351024	0.137601	1	FOSJUN
A45E	A45E	45	45	-0.0822831	-0.0492108	-0.0815856	-0.051813	-0.0149623	-0.133884	-0.0337585	-0.0931233	-0.0135114	-0.0546229	10	-0.0608755	0.0374186	0.146681	Binding	-0.0366508	0.0225283	0.0883108	1	FOSJUN
A45F	A45F	45	45	0.34936	0.245119	0.403294	0.360356	0.403721	0.447536	0.630277	0.561365	0.366839	0.238739	10	0.40066	0.123187	0.482892	Binding	0.241222	0.074166	0.290731	1	FOSJUN
A45G	A45G	45	45	0.730812	0.719092	0.707777	0.774944	0.730334	0.743166	0.741368	0.739554	0.720991	0.717033	10	0.732507	0.0188971	0.0740767	Binding	0.441014	0.0113772	0.0445987	1	FOSJUN
A45H	A45H	45	45	0.0911394	0.146664	0.0812287	0.176236	0.0526884	0.071862	0.051335	0.13314	0.138372	0.181644	10	0.112431	0.0488876	0.191639	Binding	0.0676903	0.0294333	0.115379	1	FOSJUN
A45I	A45I	45	45	-0.108684	-0.308343	-0.206849	-0.241951	-1.9183	-1.33328	-0.109636	0.130671	-0.428275	-0.663999	10	-0.518865	0.634818	2.48849	Binding	-0.312389	0.382199	1.49822	1	FOSJUN
A45K	A45K	45	45	-0.146026	-0.192414	-0.103683	-0.177876	-0.111781	-0.103672	-0.0560903	-0.0893884	-0.161797	-0.18709	10	-0.132982	0.0464944	0.182258	Binding	-0.0800631	0.0279924	0.10973	1	FOSJUN
A45L	A45L	45	45	0.174568	0.230333	0.226334	0.144606	0.152615	0.22286	0.224216	0.197001	0.182816	0.155859	10	0.191121	0.0335783	0.131627	Binding	0.115066	0.0202162	0.0792475	1	FOSJUN
A45M	A45M	45	45	0.0972671	0.175809	0.191356	0.24642	0.209753	0.185776	0.239188	0.228457	0.175138	0.217314	10	0.196648	0.0432271	0.16945	Binding	0.118394	0.0260254	0.102019	1	FOSJUN
A45N	A45N	45	45	0.469729	0.35976	0.445476	0.34135	0.360344	0.456119	0.45589	0.426272	0.348375	0.290167	10	0.395348	0.0623943	0.244586	Binding	0.238024	0.0375652	0.147255	1	FOSJUN
A45P	A45P	45	45	4.13886	4.21557	4.24915	4.63779	4.36414	4.23107	4.08987	4.08812	4.11186	4.16057	10	4.2287	0.167232	0.65555	Binding	2.54593	0.100684	0.394681	1	FOSJUN
A45Q	A45Q	45	45	-0.2786	-0.298316	-0.273277	-0.2576	-0.424083	-0.238133	-0.386018	-0.345339	-0.328095	-0.33172	10	-0.316118	0.0585466	0.229503	Binding	-0.190322	0.0352486	0.138175	1	FOSJUN
A45R	A45R	45	45	-0.0999469	-0.0896391	-0.08517	-0.0883286	-0.0860435	-0.0431355	-0.0669851	-0.0733206	-0.0895445	-0.0905063	10	-0.081262	0.0162684	0.0637723	Binding	-0.0489247	0.00979459	0.0383948	1	FOSJUN
A45S	A45S	45	45	0.25846	0.260788	0.230382	0.303713	0.237735	0.293138	0.26752	0.258662	0.243148	0.244431	10	0.259798	0.0234976	0.0921106	Binding	0.156414	0.014147	0.0554562	1	FOSJUN
A45T	A45T	45	45	0.119759	0.0616905	0.089485	0.0479028	0.0725872	0.067498	0.0700528	0.129761	0.145317	0.0989534	10	0.0903007	0.0322956	0.126599	Binding	0.0543665	0.0194439	0.0762202	1	FOSJUN
A45V	A45V	45	45	0.18735	0.186762	0.188891	0.108215	0.251882	0.225761	0.206736	0.220887	0.158835	0.223336	10	0.195866	0.0405358	0.1589	Binding	0.117923	0.024405	0.0956676	1	FOSJUN
A45W	A45W	45	45	0.710292	0.732099	0.679772	0.712457	0.738501	0.784956	0.779743	0.778961	0.730022	0.693072	10	0.733987	0.0371065	0.145457	Binding	0.441905	0.0223404	0.0875742	1	FOSJUN
A45Y	A45Y	45	45	0.734221	0.7551	0.417819	0.585829	0.53139	0.47496	0.385255	0.702814	0.726689	0.687412	10	0.600149	0.139913	0.548459	Binding	0.361326	0.0842362	0.330206	1	FOSJUN
Q46A	Q46A	46	46	0.551418	0.618094	0.590472	0.636583	0.566287	0.609064	0.711595	0.64586	0.656254	0.665555	10	0.625118	0.0483559	0.189555	Binding	0.376359	0.0291132	0.114124	1	FOSJUN
Q46C	Q46C	46	46	0.384493	0.399617	0.382042	0.47932	0.344138	0.416827	0.404602	0.377498	0.388988	0.388314	10	0.396584	0.0348443	0.13659	Binding	0.238768	0.0209784	0.0822352	1	FOSJUN
Q46D	Q46D	46	46	0.580065	0.546756	0.661607	0.821396	0.701564	0.656032	0.676044	0.604973	0.603751	0.640596	10	0.649278	0.0765105	0.299921	Binding	0.390905	0.046064	0.180571	1	FOSJUN
Q46E	Q46E	46	46	-0.336119	-0.382768	-0.441279	-0.452487	-0.408208	-0.677583	-0.602302	-0.562554	-0.350724	-0.385198	10	-0.459922	0.115492	0.45273	Binding	-0.276901	0.0695335	0.272571	1	FOSJUN
Q46F	Q46F	46	46	0.49703	0.456015	0.442736	0.585892	0.508732	0.446511	0.541753	0.398868	0.596431	0.40419	10	0.487816	0.0703186	0.275649	Binding	0.293695	0.0423361	0.165957	1	FOSJUN
Q46G	Q46G	46	46	0.414228	0.421965	0.433881	0.476412	0.456036	0.450325	0.434702	0.428254	0.436044	0.434743	10	0.438659	0.0179748	0.0704614	Binding	0.2641	0.010822	0.042422	1	FOSJUN
Q46H	Q46H	46	46	0.436299	0.469726	0.455566	0.526696	0.495392	0.535874	0.367766	0.520843	0.456605	0.471441	10	0.473621	0.0501442	0.196565	Binding	0.285149	0.0301899	0.118344	1	FOSJUN
Q46I	Q46I	46	46	0.0465904	-0.133855	0.0383097	-0.0349231	-0.0768885	0.00089267	-0.0956981	-0.111839	0.0154226	-0.0100613	10	-0.0362049	0.0646227	0.253321	Binding	-0.0217976	0.0389068	0.152515	1	FOSJUN
Q46K	Q46K	46	46	0.798549	0.822638	0.644576	0.773362	0.761676	0.802806	0.667245	0.611297	0.703329	0.787368	10	0.737285	0.0747311	0.292946	Binding	0.44389	0.0449927	0.176371	1	FOSJUN
Q46L	Q46L	46	46	0.397588	0.326635	0.321768	0.337033	0.40721	0.376313	0.396175	0.316618	0.348529	0.378571	10	0.360644	0.0344368	0.134992	Binding	0.21713	0.020733	0.0812735	1	FOSJUN
Q46M	Q46M	46	46	0.418783	0.397874	0.427583	0.581919	0.562705	0.439389	0.39359	0.390142	0.445782	0.486954	10	0.454472	0.0686053	0.268933	Binding	0.27362	0.0413046	0.161914	1	FOSJUN
Q46N	Q46N	46	46	0.808442	0.788513	0.847695	0.688442	0.818035	0.910878	0.851912	0.899173	0.782985	0.783176	10	0.817925	0.0644911	0.252805	Binding	0.492441	0.0388276	0.152204	1	FOSJUN
Q46P	Q46P	46	46	3.43457	3.41876	3.84925	3.88996	3.75342	3.66294	3.70053	3.89373	3.33704	3.6669	10	3.66071	0.201952	0.791652	Binding	2.20397	0.121587	0.476623	1	FOSJUN
Q46R	Q46R	46	46	0.79272	0.806046	0.772433	0.799721	0.839579	0.818072	0.807289	0.824016	0.804975	0.753826	10	0.801868	0.0247082	0.0968561	Binding	0.482773	0.0148758	0.0583133	1	FOSJUN
Q46S	Q46S	46	46	0.89646	0.794891	0.856031	0.957234	0.872207	0.891372	0.884713	0.856992	0.868695	0.827252	10	0.870585	0.0432298	0.169461	Binding	0.524145	0.026027	0.102026	1	FOSJUN
Q46T	Q46T	46	46	0.0997311	0.188838	0.132415	0.209866	0.185752	0.137137	0.160469	0.229627	0.182088	0.181662	10	0.170759	0.0387948	0.152076	Binding	0.102807	0.0233569	0.0915589	1	FOSJUN
Q46V	Q46V	46	46	0.33245	0.220238	0.316756	0.25723	0.379607	0.339882	0.388944	0.261909	0.243892	0.284946	10	0.302585	0.0578529	0.226784	Binding	0.182175	0.034831	0.136538	1	FOSJUN
Q46W	Q46W	46	46	1.44999	1.42863	1.44308	1.49046	1.49133	1.44197	1.44083	1.36872	1.41089	1.49309	10	1.4459	0.0391898	0.153624	Binding	0.87052	0.0235946	0.0924909	1	FOSJUN
Q46Y	Q46Y	46	46	0.466448	0.505762	0.389619	0.432542	0.434992	0.486018	0.456662	0.534357	0.496535	0.441819	10	0.464475	0.0423618	0.166058	Binding	0.279643	0.0255044	0.0999771	1	FOSJUN
N47A	N47A	47	47	1.70204	1.69165	1.66613	1.75072	1.65466	1.7306	1.75236	1.73788	1.64047	1.6995	10	1.7026	0.0400534	0.157009	Binding	1.02507	0.0241146	0.0945293	1	FOSJUN
N47C	N47C	47	47	-0.790378	-0.727877	-0.568961	-0.748455	-0.649415	-0.697182	-0.732475	-0.674921	-0.61568	-0.604047	10	-0.680939	0.0710231	0.278411	Binding	-0.409967	0.0427602	0.16762	1	FOSJUN
N47D	N47D	47	47	4.6614	4.81341	4.76055	5.00775	4.19029	4.93874	4.40599	4.83153	5.01384	4.45752	10	4.7081	0.276869	1.08533	Binding	2.83457	0.166692	0.653432	1	FOSJUN
N47E	N47E	47	47	3.22314	3.40768	3.5417	3.77112	3.58412	3.21358	3.27097	3.07888	3.09912	3.21512	10	3.34054	0.227772	0.892867	Binding	2.01121	0.137133	0.53756	1	FOSJUN
N47F	N47F	47	47	3.01711	3.01297	3.50131	2.89926	2.98992	2.76457	2.77476	2.76355	2.78759	2.717	10	2.9228	0.233265	0.914398	Binding	1.75971	0.14044	0.550524	1	FOSJUN
N47G	N47G	47	47	2.66372	2.70282	2.60114	2.70687	2.58732	2.63034	2.66896	2.71052	2.62326	2.757	10	2.66519	0.0545604	0.213877	Binding	1.60461	0.0328487	0.128767	1	FOSJUN
N47H	N47H	47	47	1.82099	1.78612	1.70471	1.84812	1.81629	1.73358	1.79638	1.79233	1.7245	1.8372	10	1.78602	0.0493391	0.193409	Binding	1.07529	0.0297052	0.116444	1	FOSJUN
N47I	N47I	47	47	-0.591113	-0.399435	-0.196482	-0.397334	-0.425111	-0.681807	-0.656209	-0.74694	-0.826349	-0.835503	10	-0.575628	0.212653	0.833598	Binding	-0.346563	0.12803	0.501877	1	FOSJUN
N47K	N47K	47	47	0.78677	0.904919	0.515371	0.87097	0.699158	0.837896	0.878428	0.770405	0.628925	0.998982	10	0.789183	0.142811	0.55982	Binding	0.475136	0.0859811	0.337046	1	FOSJUN
N47L	N47L	47	47	0.248366	0.225738	0.225833	0.268996	0.232626	0.288058	0.207477	0.19906	0.178328	0.248976	10	0.232346	0.0328479	0.128764	Binding	0.139886	0.0197764	0.0775236	1	FOSJUN
N47M	N47M	47	47	1.18458	1.16416	1.11467	1.1203	1.23341	1.23159	1.15269	1.26367	1.24401	1.36666	10	1.20757	0.0765218	0.299966	Binding	0.727033	0.0460708	0.180598	1	FOSJUN
N47P	N47P	47	47	4.08015	4.12246	4.78983	4.31966	4.16469	4.37575	4.2486	4.82067	4.46019	4.21236	10	4.35944	0.261613	1.02552	Binding	2.62465	0.157507	0.617428	1	FOSJUN
N47Q	N47Q	47	47	1.76314	1.78546	1.86205	1.89166	1.86683	1.94562	2.01327	1.81473	1.84357	1.90103	10	1.86874	0.0745754	0.292336	Binding	1.12509	0.0448989	0.176004	1	FOSJUN
N47R	N47R	47	47	0.718954	0.692289	0.701739	0.731257	0.721146	0.77403	0.766421	0.742237	0.741502	0.742681	10	0.733226	0.0258773	0.101439	Binding	0.441447	0.0155797	0.0610724	1	FOSJUN
N47S	N47S	47	47	2.17717	2.12899	2.11824	2.17702	2.15184	2.22472	2.15432	2.15048	2.16388	2.21091	10	2.16576	0.0332378	0.130292	Binding	1.30392	0.0200112	0.0784439	1	FOSJUN
N47T	N47T	47	47	0.202862	0.196665	0.147111	0.145567	0.184949	0.150742	0.225674	0.212208	0.143936	0.187534	10	0.179725	0.0306019	0.119959	Binding	0.108205	0.0184242	0.0722228	1	FOSJUN
N47V	N47V	47	47	-1.12227	-1.08712	-1.10819	-0.958897	-1.06488	-1.13463	-1.18232	-1.18168	-1.09329	-1.18303	10	-1.11163	0.068399	0.268124	Binding	-0.669269	0.0411804	0.161427	1	FOSJUN
N47W	N47W	47	47	2.59908	2.49674	2.4624	2.55539	2.35002	2.71547	2.68166	2.72103	2.66063	2.61604	10	2.58585	0.120488	0.472314	Binding	1.55684	0.0725413	0.284362	1	FOSJUN
N47Y	N47Y	47	47	2.41376	2.47057	2.34922	2.45289	2.43919	2.59752	2.38178	2.41216	2.4648	2.56135	10	2.45432	0.0762291	0.298818	Binding	1.47765	0.0458946	0.179907	1	FOSJUN
S48A	S48A	48	48	-0.793944	-0.780916	-0.743684	-0.829436	-0.765351	-0.812124	-0.785001	-0.838538	-0.827946	-0.816856	10	-0.79938	0.030836	0.120877	Binding	-0.481275	0.0185652	0.0727754	1	FOSJUN
S48C	S48C	48	48	0.188921	0.177635	0.232004	0.176137	0.19823	0.146549	0.263984	0.144339	0.13944	0.199332	10	0.186657	0.0396603	0.155468	Binding	0.112379	0.0238779	0.0936013	1	FOSJUN
S48D	S48D	48	48	0.0102478	0.0118872	0.0393542	-0.0485775	0.18212	-0.241056	-0.0018551	0.0418081	0.279488	0.319576	10	0.0592993	0.164067	0.643141	Binding	0.0357018	0.0987781	0.38721	1	FOSJUN
S48E	S48E	48	48	-0.492266	-0.470294	-0.40246	-0.526423	-0.380184	-0.405148	-0.417258	-0.475633	-0.373067	-0.367349	10	-0.431008	0.0558337	0.218868	Binding	-0.259493	0.0336153	0.131772	1	FOSJUN
S48F	S48F	48	48	0.209434	0.235937	0.234318	0.254289	0.25349	0.229381	0.20783	0.217895	0.249256	0.282169	10	0.2374	0.0230984	0.0905459	Binding	0.142929	0.0139067	0.0545142	1	FOSJUN
S48G	S48G	48	48	0.216498	0.230605	0.234696	0.251446	0.210258	0.239358	0.241434	0.212852	0.225214	0.228754	10	0.229112	0.0132639	0.0519946	Binding	0.137939	0.00798569	0.0313039	1	FOSJUN
S48H	S48H	48	48	-0.10373	-0.149519	-0.153388	-0.0191004	-0.000848496	0.0421256	0.00757706	-0.114132	-0.17708	-0.0695662	10	-0.073766	0.0772079	0.302655	Binding	-0.0444117	0.0464839	0.182217	1	FOSJUN
S48I	S48I	48	48	0.0312737	0.161588	0.125856	0.181946	0.0918643	0.147499	0.062792	0.0989242	-0.0917215	0.0658778	10	0.0875899	0.0788735	0.309184	Binding	0.0527344	0.0474866	0.186148	1	FOSJUN
S48K	S48K	48	48	-0.66373	-0.707479	-0.706832	-0.659833	-0.589523	-0.551281	-0.699053	-0.682617	-0.622137	-0.725579	10	-0.660806	0.0567769	0.222566	Binding	-0.397846	0.0341832	0.133998	1	FOSJUN
S48L	S48L	48	48	-0.156915	-0.147823	-0.157457	-0.205184	-0.17877	-0.180502	-0.182503	-0.204562	-0.21947	-0.219956	10	-0.185314	0.026234	0.102837	Binding	-0.11157	0.0157945	0.0619143	1	FOSJUN
S48M	S48M	48	48	-0.169207	-0.148443	-0.125426	-0.180677	-0.151343	-0.140694	-0.182075	-0.228399	-0.248699	-0.115182	10	-0.169015	0.0428411	0.167937	Binding	-0.101757	0.025793	0.101108	1	FOSJUN
S48N	S48N	48	48	0.0132198	0.0857389	0.167294	0.190807	0.157506	0.119788	0.141824	0.176306	0.10524	0.103111	10	0.126084	0.0527179	0.206654	Binding	0.07591	0.0317394	0.124418	1	FOSJUN
S48P	S48P	48	48	3.50487	3.6158	3.68588	3.48663	3.64828	3.4439	3.49858	3.52383	3.26909	3.52417	10	3.5201	0.11725	0.459621	Binding	2.11932	0.0705918	0.27672	1	FOSJUN
S48Q	S48Q	48	48	-0.359005	-0.347061	-0.330301	-0.430253	-0.482702	-0.300569	-0.441007	-0.407402	-0.308564	-0.309929	10	-0.371679	0.0642665	0.251925	Binding	-0.223774	0.0386923	0.151674	1	FOSJUN
S48R	S48R	48	48	-0.481193	-0.470337	-0.45665	-0.474331	-0.484388	-0.45767	-0.426594	-0.489973	-0.412061	-0.443988	10	-0.459719	0.0256925	0.100714	Binding	-0.276779	0.0154684	0.0606363	1	FOSJUN
S48T	S48T	48	48	-0.102034	-0.0202192	-0.0459175	-0.102854	-0.0559018	-0.116162	0.0336176	-0.0785233	-0.0616143	-0.0491606	10	-0.0598768	0.0444502	0.174245	Binding	-0.0360495	0.0267617	0.104906	1	FOSJUN
S48V	S48V	48	48	0.142435	0.114831	0.0936997	0.118822	0.413942	0.327036	0.155741	0.470379	0.162551	0.195776	10	0.219521	0.134594	0.527608	Binding	0.132165	0.0810337	0.317652	1	FOSJUN
S48W	S48W	48	48	0.482303	0.4946	0.476459	0.49822	0.510749	0.511329	0.49676	0.506519	0.515286	0.420575	10	0.49128	0.0278452	0.109153	Binding	0.295781	0.0167645	0.0657169	1	FOSJUN
S48Y	S48Y	48	48	0.206634	0.196021	0.0880332	0.203546	0.219327	0.130468	0.123223	0.19658	0.178061	0.219262	10	0.176116	0.045791	0.179501	Binding	0.106032	0.027569	0.10807	1	FOSJUN
E49A	E49A	49	49	0.00717237	0.0112283	0.000531885	-0.050612	0.00144068	-0.0654885	0.038542	-0.00488673	-0.0274811	-0.0385896	10	-0.0128143	0.0318711	0.124935	Binding	-0.00771497	0.0191883	0.0752182	1	FOSJUN
E49C	E49C	49	49	0.345699	0.324656	0.29424	0.379516	0.336716	0.407122	0.511725	0.382291	0.395227	0.352876	10	0.373007	0.0596647	0.233886	Binding	0.224573	0.0359218	0.140813	1	FOSJUN
E49D	E49D	49	49	0.351391	0.288799	0.330361	0.316836	0.401486	0.427618	0.36076	0.412989	0.42992	0.471457	10	0.379162	0.058335	0.228673	Binding	0.228278	0.0351212	0.137675	1	FOSJUN
E49F	E49F	49	49	0.856534	0.844901	0.9084	0.995698	0.967882	0.886936	0.903492	0.998957	0.834735	0.812201	10	0.900974	0.0672442	0.263597	Binding	0.542441	0.0404851	0.158702	1	FOSJUN
E49G	E49G	49	49	0.803848	0.798941	0.788162	0.823681	0.802136	0.833624	0.808545	0.807469	0.798577	0.769226	10	0.803421	0.0176788	0.0693007	Binding	0.483708	0.0106437	0.0417233	1	FOSJUN
E49H	E49H	49	49	0.368522	0.455405	0.48069	0.544037	0.460907	0.473825	0.520866	0.481916	0.457245	0.400517	10	0.464393	0.0512178	0.200774	Binding	0.279593	0.0308362	0.120878	1	FOSJUN
E49I	E49I	49	49	0.248356	0.222859	0.434723	0.154428	0.442992	0.304529	0.50845	0.235223	0.257754	0.190044	10	0.299936	0.120162	0.471033	Binding	0.18058	0.0723446	0.283591	1	FOSJUN
E49K	E49K	49	49	0.0699661	0.0375998	0.0272341	0.134778	0.0457223	0.0854713	0.00720017	0.0240444	0.0483337	0.0711294	10	0.055148	0.0368546	0.14447	Binding	0.0332024	0.0221887	0.0869797	1	FOSJUN
E49L	E49L	49	49	0.338533	0.378247	0.352361	0.418098	0.326566	0.370951	0.311647	0.328623	0.332347	0.376533	10	0.35339	0.0322988	0.126611	Binding	0.212763	0.0194458	0.0762277	1	FOSJUN
E49M	E49M	49	49	0.0742124	0.239125	0.222405	0.231068	0.205472	0.143197	0.213974	0.169105	0.194873	0.205584	10	0.189902	0.0497376	0.194971	Binding	0.114332	0.029945	0.117385	1	FOSJUN
E49N	E49N	49	49	0.539019	0.651477	0.643723	0.713757	0.601094	0.613215	0.682796	0.597401	0.596232	0.575422	10	0.621414	0.0519525	0.203654	Binding	0.374129	0.0312786	0.122612	1	FOSJUN
E49P	E49P	49	49	3.79942	3.999	3.92071	4.21962	4.0508	4.13095	3.94419	3.91466	3.98028	3.76818	10	3.97278	0.138081	0.541277	Binding	2.39186	0.0831331	0.325882	1	FOSJUN
E49Q	E49Q	49	49	-0.0178776	-0.0685044	-0.050586	-0.141606	-0.0708232	-0.0399289	-0.00895337	-0.0192579	0.0119414	-0.0864844	10	-0.0492081	0.0448366	0.175759	Binding	-0.0296263	0.0269943	0.105818	1	FOSJUN
E49R	E49R	49	49	0.34956	0.318406	0.315958	0.360811	0.324424	0.328566	0.333926	0.355705	0.33886	0.322524	10	0.334874	0.0158803	0.0622507	Binding	0.201615	0.0095609	0.0374787	1	FOSJUN
E49S	E49S	49	49	0.469682	0.473673	0.433275	0.455539	0.443093	0.472226	0.500973	0.446261	0.467122	0.455154	10	0.4617	0.0193305	0.0757757	Binding	0.277971	0.0116382	0.0456216	1	FOSJUN
E49T	E49T	49	49	0.510875	0.599302	0.568342	0.612127	0.628997	0.586133	0.567475	0.571909	0.571153	0.555565	10	0.577188	0.0326185	0.127865	Binding	0.347502	0.0196383	0.0769823	1	FOSJUN
E49V	E49V	49	49	0.0454563	0.0415693	-0.0140624	0.0104778	0.0426723	0.0384448	0.0382251	0.021908	0.0152265	0.0415858	10	0.0281503	0.0193754	0.0759517	Binding	0.0169482	0.0116652	0.0457275	1	FOSJUN
E49W	E49W	49	49	1.17411	1.20602	1.18055	1.22081	1.26163	1.1646	1.22067	1.18201	1.24053	1.15432	10	1.20052	0.0350358	0.13734	Binding	0.722788	0.0210937	0.0826873	1	FOSJUN
E49Y	E49Y	49	49	0.791324	0.799059	0.825671	0.884051	0.877508	0.821365	0.788859	0.727305	0.801088	0.826793	10	0.814302	0.045149	0.176984	Binding	0.49026	0.0271825	0.106555	1	FOSJUN
L50A	L50A	50	50	2.25981	2.25284	2.20179	2.5182	2.35487	2.38801	2.23319	2.34867	2.25238	2.26704	10	2.30768	0.0951315	0.372916	Binding	1.38936	0.057275	0.224518	1	FOSJUN
L50C	L50C	50	50	3.59609	3.58256	3.31435	3.85897	3.75219	4.39995	3.82112	3.22674	3.45592	3.69316	10	3.6701	0.330077	1.2939	Binding	2.20963	0.198727	0.779009	1	FOSJUN
L50D	L50D	50	50	5.23105	3.32028	3.95086	4.23187	4.29543	3.18809	4.75501	4.79096	4.50172	3.08293	10	4.13482	0.73687	2.88853	Binding	2.48942	0.443641	1.73907	1	FOSJUN
L50E	L50E	50	50	4.31065	4.2691	3.91485	4.81124	4.24612	5.38544	4.07597	4.19241	4.52901	4.31876	10	4.40535	0.421033	1.65045	Binding	2.65229	0.253487	0.993671	1	FOSJUN
L50F	L50F	50	50	1.69552	1.73937	1.82316	1.77618	1.73395	1.82304	1.78079	1.7823	1.71575	1.79383	10	1.76639	0.0436016	0.170918	Binding	1.06347	0.0262508	0.102903	1	FOSJUN
L50G	L50G	50	50	4.1537	4.12677	4.09297	4.23477	4.08492	4.13718	3.99461	4.03008	4.06651	3.99472	10	4.09162	0.0752197	0.294861	Binding	2.46341	0.0452869	0.177524	1	FOSJUN
L50H	L50H	50	50	3.09742	3.41562	3.16863	3.17253	3.3072	3.29281	3.42583	3.12109	3.0191	2.80864	10	3.18289	0.188278	0.73805	Binding	1.91629	0.113355	0.444351	1	FOSJUN
L50I	L50I	50	50	2.71333	2.74296	2.74569	2.87942	2.8845	2.83722	2.60246	2.82032	2.83195	2.72991	10	2.77878	0.08782	0.344254	Binding	1.67299	0.052873	0.207262	1	FOSJUN
L50K	L50K	50	50	3.27517	3.58211	3.32903	3.44311	3.26123	3.23084	3.00005	3.22074	3.28365	3.25643	10	3.28824	0.150868	0.591403	Binding	1.97972	0.0908318	0.356061	1	FOSJUN
L50M	L50M	50	50	1.1022	1.11451	1.12076	1.19097	1.13701	1.10394	1.11439	1.12051	1.16884	1.19534	10	1.13685	0.0352554	0.138201	Binding	0.684452	0.0212259	0.0832055	1	FOSJUN
L50N	L50N	50	50	4.34449	5.80776	5.78425	4.40395	5.63529	5.80672	6.22453	6.01179	6.34202	6.24261	10	5.66034	0.716061	2.80696	Binding	3.40787	0.431112	1.68996	1	FOSJUN
L50P	L50P	50	50	4.01601	3.90661	4.00373	3.96465	4.06338	4.05671	4.12781	4.24704	3.88733	4.19098	10	4.04643	0.116646	0.457251	Binding	2.4362	0.0702278	0.275293	1	FOSJUN
L50Q	L50Q	50	50	3.49454	3.27408	3.39586	3.44464	3.34332	3.42875	3.54683	3.2568	3.29606	3.24068	10	3.37216	0.106114	0.415969	Binding	2.03024	0.0638874	0.250439	1	FOSJUN
L50R	L50R	50	50	3.04467	3.06423	3.01431	3.1313	3.02792	2.9672	3.06012	2.99376	2.97077	3.0421	10	3.03164	0.049092	0.192441	Binding	1.82523	0.0295564	0.115861	1	FOSJUN
L50S	L50S	50	50	3.14513	3.2082	3.14617	3.27967	3.26564	3.22449	3.32876	3.23518	3.25885	3.25392	10	3.2346	0.0572004	0.224226	Binding	1.94743	0.0344381	0.134997	1	FOSJUN
L50T	L50T	50	50	3.73417	4.02694	3.7043	3.88631	4.14936	3.898	4.12362	3.88449	4.16456	4.0421	10	3.96138	0.165677	0.649453	Binding	2.385	0.0997475	0.39101	1	FOSJUN
L50V	L50V	50	50	3.71036	4.09596	3.88598	4.36637	4.0941	3.98874	4.23578	4.09968	3.9782	3.92732	10	4.03825	0.18438	0.722769	Binding	2.43127	0.111008	0.435151	1	FOSJUN
L50W	L50W	50	50	3.25708	3.05774	3.07375	3.161	3.16352	3.26322	3.49474	3.26711	3.29013	3.24991	10	3.22782	0.124959	0.489841	Binding	1.94334	0.0752332	0.294914	1	FOSJUN
L50Y	L50Y	50	50	1.2437	1.29037	1.30393	1.40516	1.31431	1.30422	1.35947	1.51564	1.29609	1.30567	10	1.33385	0.0768707	0.301333	Binding	0.803062	0.0462809	0.181421	1	FOSJUN
A51C	A51C	51	51	0.710493	0.670639	0.780434	0.757162	0.640181	0.554978	0.642155	0.642039	0.708859	0.600702	10	0.670764	0.0694548	0.272263	Binding	0.403841	0.041816	0.163919	1	FOSJUN
A51D	A51D	51	51	1.54833	1.52108	1.51778	1.5528	1.51986	1.46885	1.56035	1.54325	1.54778	1.46247	10	1.52425	0.0342693	0.134336	Binding	0.917694	0.0206322	0.0808782	1	FOSJUN
A51E	A51E	51	51	-0.108391	-0.129179	-0.0388633	0.0566412	0.0737347	-0.0391886	-0.0671614	-0.25397	-0.102437	-0.0402029	10	-0.0649017	0.0937643	0.367556	Binding	-0.0390748	0.0564518	0.221291	1	FOSJUN
A51F	A51F	51	51	0.957756	0.944341	0.910685	0.822737	0.864383	0.992905	0.838137	1.02139	0.868678	1.07091	10	0.929192	0.0826752	0.324087	Binding	0.55943	0.0497755	0.19512	1	FOSJUN
A51G	A51G	51	51	1.09335	1.07838	1.10491	1.12597	1.08045	1.05537	1.10941	1.06241	1.05227	1.07483	10	1.08374	0.0243854	0.0955906	Binding	0.652475	0.0146815	0.0575514	1	FOSJUN
A51H	A51H	51	51	0.240358	0.240503	0.240454	0.261027	0.268957	0.275019	0.235379	0.250627	0.255737	0.229214	10	0.249728	0.0151278	0.059301	Binding	0.150351	0.00910787	0.0357028	1	FOSJUN
A51I	A51I	51	51	0.529987	0.59795	0.554511	0.629978	0.508768	0.475937	0.473854	0.497484	0.526283	0.479482	10	0.527424	0.053016	0.207823	Binding	0.317541	0.0319188	0.125122	1	FOSJUN
A51K	A51K	51	51	-0.364744	-0.403279	-0.387918	-0.505194	-0.432669	-0.38675	-0.372727	-0.456874	-0.423584	-0.327695	10	-0.406143	0.0506551	0.198568	Binding	-0.244523	0.0304975	0.11955	1	FOSJUN
A51L	A51L	51	51	0.155726	0.142972	0.109901	0.157336	0.141121	0.14636	0.1366	0.131853	0.14596	0.156386	10	0.142422	0.0142503	0.0558614	Binding	0.0857465	0.00857958	0.033632	1	FOSJUN
A51M	A51M	51	51	0.154613	0.114776	0.124034	0.195	0.163928	0.165058	0.188185	0.114473	0.1527	0.138544	10	0.151131	0.0283391	0.111089	Binding	0.0909901	0.0170619	0.0668825	1	FOSJUN
A51N	A51N	51	51	0.490379	0.516961	0.526941	0.539805	0.500818	0.543582	0.488365	0.492286	0.454653	0.493215	10	0.5047	0.0272169	0.10669	Binding	0.30386	0.0163862	0.064234	1	FOSJUN
A51P	A51P	51	51	3.74723	3.65356	4.1198	4.05273	3.78257	4.61855	3.69782	4.39956	3.93518	3.78804	10	3.9795	0.320904	1.25794	Binding	2.3959	0.193204	0.757359	1	FOSJUN
A51Q	A51Q	51	51	-0.162838	-0.151469	-0.150368	-0.200111	-0.111491	-0.0733573	-0.122027	-0.149127	-0.138402	-0.121166	10	-0.138036	0.0339165	0.132953	Binding	-0.0831059	0.0204198	0.0800455	1	FOSJUN
A51R	A51R	51	51	-1.02121	-0.944818	-1.01835	-1.13631	-1.08648	-1.02729	-0.979651	-1.00223	-0.96448	-0.942724	10	-1.01235	0.0615275	0.241188	Binding	-0.609499	0.0370433	0.14521	1	FOSJUN
A51S	A51S	51	51	0.252922	0.260947	0.248693	0.257603	0.278013	0.326617	0.289348	0.312201	0.314633	0.323366	10	0.286434	0.0308139	0.12079	Binding	0.172451	0.0185518	0.0727231	1	FOSJUN
A51T	A51T	51	51	0.289643	0.329553	0.333585	0.321202	0.335658	0.358815	0.373134	0.367962	0.295085	0.371783	10	0.337642	0.030302	0.118784	Binding	0.203281	0.0182437	0.0715152	1	FOSJUN
A51V	A51V	51	51	0.52472	0.551671	0.528061	0.644716	0.620828	0.611619	0.615122	0.572532	0.585495	0.570959	10	0.582572	0.0404777	0.158673	Binding	0.350744	0.0243701	0.0955306	1	FOSJUN
A51W	A51W	51	51	0.730067	0.685944	0.719978	0.795307	0.790787	0.793924	0.764475	0.771758	0.734462	0.726657	10	0.751336	0.037266	0.146083	Binding	0.45235	0.0224364	0.0879508	1	FOSJUN
A51Y	A51Y	51	51	0.558896	0.562546	0.532509	0.521672	0.602997	0.544216	0.541226	0.608675	0.487535	0.471988	10	0.543226	0.0437615	0.171545	Binding	0.327055	0.0263471	0.103281	1	FOSJUN
S52A	S52A	52	52	-0.50559	-0.500746	-0.544617	-0.551389	-0.452914	-0.466582	-0.420424	-0.440605	-0.497725	-0.480406	10	-0.4861	0.0425757	0.166897	Binding	-0.292662	0.0256331	0.100482	1	FOSJUN
S52C	S52C	52	52	0.00622399	-0.0592539	0.0227996	-0.0739917	-0.0548211	-0.0197738	-0.00181682	-0.0207015	0.0239615	0.0004001	10	-0.0176974	0.0346649	0.135886	Binding	-0.0106549	0.0208704	0.081812	1	FOSJUN
S52D	S52D	52	52	-0.174057	-0.126531	-0.157438	-0.18512	-0.20067	-0.141403	-0.147518	-0.168454	-0.217344	-0.239246	10	-0.175778	0.0353732	0.138663	Binding	-0.105829	0.0212968	0.0834836	1	FOSJUN
S52E	S52E	52	52	-0.475295	-0.377821	-0.428246	-0.45688	-0.513486	-0.393154	-0.466131	-0.466376	-0.506778	-0.525058	10	-0.460922	0.0492442	0.193037	Binding	-0.277503	0.029648	0.11622	1	FOSJUN
S52F	S52F	52	52	0.117246	0.10224	0.124694	0.076685	0.153934	0.133801	0.091717	0.117057	0.0870854	0.0692214	10	0.107368	0.0267457	0.104843	Binding	0.0646421	0.0161025	0.0631219	1	FOSJUN
S52G	S52G	52	52	0.223747	0.286086	0.248223	0.353005	0.254421	0.296172	0.259261	0.224959	0.272841	0.224068	10	0.264278	0.0403105	0.158017	Binding	0.159112	0.0242694	0.095136	1	FOSJUN
S52H	S52H	52	52	-0.135774	-0.191684	-0.179909	-0.182375	-0.120492	-0.120369	-0.131717	-0.0516898	-0.117162	-0.145622	10	-0.137679	0.0411096	0.16115	Binding	-0.0828914	0.0247505	0.097022	1	FOSJUN
S52I	S52I	52	52	-0.179776	-0.195249	-0.225831	-0.157484	-0.132924	-0.235622	-0.220721	-0.257288	-0.185618	-0.0825079	10	-0.187302	0.0524772	0.205711	Binding	-0.112767	0.0315945	0.12385	1	FOSJUN
S52K	S52K	52	52	-0.691122	-0.723841	-0.5919	-0.719346	-0.793983	-0.718756	-0.69956	-0.863565	-0.672672	-0.655213	10	-0.712996	0.0743186	0.291329	Binding	-0.429267	0.0447443	0.175398	1	FOSJUN
S52L	S52L	52	52	0.00187679	-0.0173198	-0.0295069	-0.0391891	-0.0376642	-0.00974828	0.00562644	-0.00220834	-0.00840835	0.0171784	10	-0.0119363	0.0188595	0.0739293	Binding	-0.0071864	0.0113546	0.0445099	1	FOSJUN
S52M	S52M	52	52	-0.0828603	-0.0702114	-0.112629	0.0261692	0.0316252	0.0272066	-0.0515166	-0.0488817	-0.0318742	-0.0465104	10	-0.0359483	0.049672	0.194714	Binding	-0.0216431	0.0299056	0.11723	1	FOSJUN
S52N	S52N	52	52	-0.271374	-0.248591	-0.241992	-0.246495	-0.222089	-0.127147	-0.179413	-0.254486	-0.210089	-0.186687	10	-0.218836	0.0438426	0.171863	Binding	-0.131753	0.0263959	0.103472	1	FOSJUN
S52P	S52P	52	52	3.69158	3.73005	3.64238	3.76584	3.71006	3.71313	3.89825	3.64755	3.76781	3.82284	10	3.73895	0.0785109	0.307763	Binding	2.25107	0.0472683	0.185292	1	FOSJUN
S52Q	S52Q	52	52	-0.534304	0.0755069	-0.17631	-0.253854	-0.39405	-0.246159	-0.433724	-0.335356	-0.439197	-0.687822	10	-0.342527	0.209737	0.822168	Binding	-0.206222	0.126274	0.494995	1	FOSJUN
S52R	S52R	52	52	-0.53414	-0.563604	-0.551642	-0.536282	-0.531118	-0.523939	-0.591325	-0.580917	-0.543606	-0.545074	10	-0.550165	0.0220899	0.0865926	Binding	-0.331233	0.0132995	0.052134	1	FOSJUN
S52T	S52T	52	52	-0.00962069	-0.0064944	-0.050684	-0.0584721	-0.0144925	-0.0223091	-0.00545494	-0.0278964	-0.0218768	0.0169047	10	-0.0200396	0.0220776	0.0865442	Binding	-0.0120651	0.0132921	0.0521049	1	FOSJUN
S52V	S52V	52	52	-0.256255	-0.260358	-0.299147	-0.329057	-0.336813	-0.227234	-0.262385	-0.243461	-0.291202	-0.200758	10	-0.270667	0.0433512	0.169937	Binding	-0.162958	0.0261001	0.102312	1	FOSJUN
S52W	S52W	52	52	0.391977	0.338772	0.375431	0.377269	0.37146	0.377784	0.384727	0.325309	0.382612	0.402101	10	0.372744	0.0234087	0.0917621	Binding	0.224415	0.0140935	0.0552464	1	FOSJUN
S52Y	S52Y	52	52	0.143788	0.133576	0.212164	0.177268	0.178413	0.167119	0.107878	0.0922996	0.0998501	0.122084	10	0.143444	0.039419	0.154522	Binding	0.086362	0.0237326	0.093032	1	FOSJUN
T53A	T53A	53	53	0.540406	0.534009	0.536204	0.543228	0.519397	0.526556	0.503419	0.516344	0.503076	0.53207	10	0.525471	0.0144498	0.0566432	Binding	0.316366	0.00869966	0.0341027	1	FOSJUN
T53C	T53C	53	53	0.628952	0.652071	0.563377	0.565619	0.642341	0.457773	0.430996	0.587778	0.567424	0.649394	10	0.574573	0.0773459	0.303196	Binding	0.345928	0.046567	0.182542	1	FOSJUN
T53D	T53D	53	53	1.57055	1.47552	1.54303	1.36468	1.06869	1.58067	1.56043	1.70135	1.55097	1.75972	10	1.51756	0.191323	0.749986	Binding	0.913665	0.115188	0.451537	1	FOSJUN
T53E	T53E	53	53	0.521764	0.528257	0.513146	0.549708	0.468418	0.517419	0.535898	0.593715	0.573092	0.532949	10	0.533437	0.0342147	0.134121	Binding	0.321161	0.0205993	0.0807493	1	FOSJUN
T53F	T53F	53	53	-0.167871	-0.142846	-0.119627	-0.138629	-0.0809766	-0.169009	-0.236532	-0.264438	-0.193829	-0.122308	10	-0.163606	0.0557457	0.218523	Binding	-0.0985011	0.0335623	0.131564	1	FOSJUN
T53G	T53G	53	53	2.51857	2.51045	2.47038	2.55922	2.4951	2.52883	2.49099	2.47731	2.46792	2.48431	10	2.50031	0.0289906	0.113643	Binding	1.50534	0.0174541	0.0684202	1	FOSJUN
T53H	T53H	53	53	-0.207289	-0.25196	-0.333545	-0.386839	-0.209462	-0.118295	-0.534742	-0.304631	-0.40142	-0.427621	10	-0.31758	0.124451	0.487846	Binding	-0.191203	0.0749268	0.293713	1	FOSJUN
T53I	T53I	53	53	-0.0596785	0.0764108	-0.0477145	-0.196952	-0.196408	-0.224066	-0.202234	-0.26212	0.000731511	0.0145139	10	-0.109752	0.119541	0.468602	Binding	-0.0660772	0.0719711	0.282127	1	FOSJUN
T53K	T53K	53	53	-0.303355	-0.326861	-0.329146	-0.389497	-0.316619	-0.324017	-0.275333	-0.312368	-0.310529	-0.305417	10	-0.319314	0.0290905	0.114035	Binding	-0.192247	0.0175142	0.0686558	1	FOSJUN
T53L	T53L	53	53	0.106924	0.115077	0.101937	0.141881	0.113348	0.142239	0.151238	0.100377	0.153352	0.115113	10	0.124149	0.0207206	0.0812246	Binding	0.0747451	0.012475	0.0489022	1	FOSJUN
T53M	T53M	53	53	-0.261323	-0.146435	-0.205742	-0.181344	-0.12988	-0.134629	-0.172056	-0.193067	-0.131436	-0.242392	10	-0.17983	0.0464994	0.182278	Binding	-0.108269	0.0279955	0.109742	1	FOSJUN
T53N	T53N	53	53	1.39637	0.858245	0.942348	1.01883	1.02197	0.983763	1.13262	0.960164	2.29408	2.7317	10	1.33401	0.646237	2.53325	Binding	0.803154	0.389074	1.52517	1	FOSJUN
T53P	T53P	53	53	2.16248	2.12839	2.0915	2.10988	2.09468	2.09925	2.15777	2.18002	2.10399	2.13334	10	2.12613	0.0315335	0.123611	Binding	1.28006	0.0189851	0.0744215	1	FOSJUN
T53Q	T53Q	53	53	-0.337885	-0.351217	-0.404637	-0.465843	-0.403269	-0.366517	-0.346186	-0.361623	-0.364322	-0.315808	10	-0.371731	0.042772	0.167666	Binding	-0.223805	0.0257513	0.100945	1	FOSJUN
T53R	T53R	53	53	-0.511889	-0.47132	-0.517216	-0.643577	-0.549495	-0.568001	-0.52101	-0.53241	-0.534991	-0.567228	10	-0.541714	0.045685	0.179085	Binding	-0.326145	0.0275051	0.10782	1	FOSJUN
T53S	T53S	53	53	0.88631	0.917853	0.913142	0.920146	0.906113	0.961307	0.963047	0.934035	0.897948	0.940331	10	0.924023	0.0255465	0.100142	Binding	0.556318	0.0153805	0.0602917	1	FOSJUN
T53V	T53V	53	53	0.0312753	0.0173307	0.000273365	-0.0084911	-0.0267429	0.0428398	-0.0224678	0.0439856	0.000262075	0.0229908	10	0.0101256	0.0254821	0.0998896	Binding	0.00609622	0.0153417	0.0601397	1	FOSJUN
T53W	T53W	53	53	0.175808	0.274805	0.176305	0.23752	0.141091	0.202236	0.115415	0.114352	0.190453	0.195212	10	0.18232	0.0506665	0.198613	Binding	0.109768	0.0305043	0.119577	1	FOSJUN
T53Y	T53Y	53	53	-0.819725	-0.859797	-0.852834	-0.952359	-1.40035	-2.72014	-0.987138	-0.869065	-0.830901	-0.85142	10	-1.11437	0.589954	2.31262	Binding	-0.67092	0.355188	1.39234	1	FOSJUN
A54C	A54C	54	54	0.472324	0.890724	0.549056	0.866257	0.412446	0.522004	0.499915	0.476281	0.423364	0.388482	10	0.550085	0.180098	0.705985	Binding	0.331185	0.10843	0.425046	1	FOSJUN
A54D	A54D	54	54	3.27477	3.23284	3.70639	4.30816	4.09438	4.92704	4.0153	4.12996	3.90053	3.80661	10	3.9396	0.493503	1.93453	Binding	2.37188	0.297119	1.16471	1	FOSJUN
A54E	A54E	54	54	2.16817	2.06892	2.29682	2.23367	2.24682	2.15921	2.14749	2.2084	2.19565	2.18759	10	2.19127	0.0621809	0.243749	Binding	1.31928	0.0374367	0.146752	1	FOSJUN
A54F	A54F	54	54	1.95442	1.91469	1.9073	2.04723	2.04104	2.03707	2.06153	1.9429	1.86556	1.93536	10	1.97071	0.0698859	0.273953	Binding	1.18649	0.0420756	0.164936	1	FOSJUN
A54G	A54G	54	54	2.4201	2.42671	2.45571	2.58379	2.48528	2.45999	2.44667	2.46047	2.45233	2.41911	10	2.46102	0.0478202	0.187455	Binding	1.48168	0.0287907	0.112859	1	FOSJUN
A54H	A54H	54	54	1.95081	1.92026	1.91487	1.95696	1.93794	1.94207	1.9033	1.89199	1.88995	1.92152	10	1.92297	0.0236453	0.0926895	Binding	1.15774	0.0142359	0.0558047	1	FOSJUN
A54I	A54I	54	54	1.24717	1.17716	1.19628	1.06798	1.1952	1.18028	1.0856	1.17854	1.09703	1.2041	10	1.16293	0.0587179	0.230174	Binding	0.700157	0.0353518	0.138579	1	FOSJUN
A54K	A54K	54	54	0.705828	0.710266	0.7595	0.787056	0.588721	0.729433	0.6749	0.660666	0.693434	0.619481	10	0.692928	0.0602873	0.236326	Binding	0.417185	0.0362966	0.142283	1	FOSJUN
A54L	A54L	54	54	0.306113	0.270831	0.233711	0.310378	0.256941	0.253422	0.324561	0.275395	0.236047	0.283685	10	0.275108	0.0312385	0.122455	Binding	0.165632	0.0188075	0.0737253	1	FOSJUN
A54M	A54M	54	54	0.85363	0.777352	0.941462	1.08142	1.01256	0.861784	0.963631	0.860061	0.978405	0.899616	10	0.922992	0.0897281	0.351734	Binding	0.555697	0.0540218	0.211765	1	FOSJUN
A54N	A54N	54	54	3.75087	3.61047	3.29929	3.79904	3.51441	3.64189	3.47862	3.61453	3.5907	3.50324	10	3.58031	0.142404	0.558226	Binding	2.15556	0.0857362	0.336086	1	FOSJUN
A54P	A54P	54	54	4.99446	4.76157	4.71584	5.12188	4.87702	5.05304	4.95081	5.04577	4.97971	5.06014	10	4.95602	0.133175	0.522045	Binding	2.98383	0.0801794	0.314303	1	FOSJUN
A54Q	A54Q	54	54	2.0534	2.06166	2.01778	2.09058	2.09365	2.2446	2.31576	2.17459	1.99334	1.90764	10	2.0953	0.120974	0.474219	Binding	1.2615	0.0728339	0.285509	1	FOSJUN
A54R	A54R	54	54	-1.09933	-1.05517	-1.13057	-1.12426	-1.07935	-1.11351	-1.01699	-1.0885	-1.07082	-1.04919	10	-1.08277	0.0359459	0.140908	Binding	-0.651894	0.0216416	0.0848351	1	FOSJUN
A54S	A54S	54	54	1.81813	1.78379	1.80227	1.91173	1.77517	1.78004	1.79445	1.78888	1.74643	1.74298	10	1.79439	0.0472058	0.185047	Binding	1.08033	0.0284208	0.111409	1	FOSJUN
A54T	A54T	54	54	1.94821	1.93113	1.92687	2.00376	1.97758	2.06661	2.02119	1.99576	1.883	1.96749	10	1.97216	0.0529026	0.207378	Binding	1.18736	0.0318506	0.124854	1	FOSJUN
A54V	A54V	54	54	0.270407	0.31468	0.271313	0.335941	0.286555	0.305007	0.34629	0.295485	0.290958	0.216344	10	0.293298	0.0368267	0.144361	Binding	0.176583	0.0221719	0.086914	1	FOSJUN
A54W	A54W	54	54	1.867	1.88181	1.81157	1.92905	1.73524	1.75463	1.77357	1.81648	1.76204	1.73321	10	1.80646	0.067227	0.26353	Binding	1.0876	0.0404748	0.158661	1	FOSJUN
A54Y	A54Y	54	54	0.981567	1.20586	1.03356	1.1537	1.19755	1.17557	1.24249	0.976698	0.963386	1.28787	10	1.12183	0.121316	0.47556	Binding	0.675407	0.0730398	0.286316	1	FOSJUN
N55A	N55A	55	55	-0.644306	-0.700929	-0.689919	-0.634948	-0.669609	-0.630222	-0.685174	-0.663885	-0.651116	-0.663344	10	-0.663345	0.0236887	0.0928598	Binding	-0.399374	0.0142621	0.0559073	1	FOSJUN
N55C	N55C	55	55	0.0242424	-0.0213851	-0.0241245	0.111454	0.0390607	0.0115478	-0.0922538	0.0275137	-0.0264159	0.0954525	10	0.0145092	0.0602584	0.236213	Binding	0.00873541	0.0362792	0.142215	1	FOSJUN
N55D	N55D	55	55	0.101956	0.19652	0.171117	0.053874	0.0690231	0.277083	0.132213	0.0923307	-0.0464146	0.0502393	10	0.109794	0.0899836	0.352736	Binding	0.0661027	0.0541756	0.212369	1	FOSJUN
N55E	N55E	55	55	-0.378798	-0.323964	-0.37879	-0.40348	-0.356929	-0.358299	-0.338667	-0.348742	-0.345471	-0.337664	10	-0.357081	0.0238385	0.0934468	Binding	-0.214984	0.0143522	0.0562607	1	FOSJUN
N55F	N55F	55	55	0.297961	0.317115	0.277216	0.271132	0.244436	0.303348	0.280757	0.317693	0.25213	0.287998	10	0.284979	0.0249681	0.0978751	Binding	0.171574	0.0150323	0.0589268	1	FOSJUN
N55G	N55G	55	55	0.132126	0.168751	0.149231	0.197675	0.160253	0.16882	0.180566	0.169418	0.136933	0.140042	10	0.160382	0.0208363	0.0816784	Binding	0.0965594	0.0125447	0.0491754	1	FOSJUN
N55H	N55H	55	55	-0.138452	-0.184058	-0.133162	-0.253279	-0.299415	-0.147065	-0.15214	-0.116312	-0.146694	-0.154405	10	-0.172498	0.0583904	0.228891	Binding	-0.103854	0.0351546	0.137806	1	FOSJUN
N55I	N55I	55	55	0.0517263	0.0707507	0.0588307	0.00959406	-0.00263074	0.126724	0.0257182	0.0881822	0.086729	0.0371522	10	0.0552776	0.0395583	0.155069	Binding	0.0332805	0.0238165	0.0933608	1	FOSJUN
N55K	N55K	55	55	-0.601397	-0.618128	-0.653041	-0.716722	-0.593389	-0.540254	-0.612633	-0.638471	-0.694582	-0.629039	10	-0.629766	0.0504976	0.197951	Binding	-0.379157	0.0304026	0.119178	1	FOSJUN
N55L	N55L	55	55	0.101701	0.0728075	0.0722027	0.0355044	0.0635887	0.0743423	0.0475947	0.0854011	0.0587156	0.0927527	10	0.0704611	0.0201375	0.0789391	Binding	0.0424219	0.012124	0.0475262	1	FOSJUN
N55M	N55M	55	55	-0.250146	-0.165384	-0.28048	-0.29711	-0.263026	-0.224545	-0.332343	-0.237232	-0.232856	-0.180606	10	-0.246373	0.0506045	0.198369	Binding	-0.148331	0.030467	0.119431	1	FOSJUN
N55P	N55P	55	55	3.04402	3.08651	3.08907	3.41224	3.18957	3.25004	3.30587	3.28643	3.23642	2.94469	10	3.18449	0.141403	0.5543	Binding	1.91726	0.0851333	0.333723	1	FOSJUN
N55Q	N55Q	55	55	-0.437087	-0.496241	-0.443212	-0.578939	-0.495237	-0.454862	-0.32964	-0.41077	-0.329462	-0.428262	10	-0.440371	0.0753855	0.295511	Binding	-0.26513	0.0453867	0.177916	1	FOSJUN
N55R	N55R	55	55	-0.622157	-0.596114	-0.618102	-0.567903	-0.660206	-0.603483	-0.686855	-0.593885	-0.611686	-0.588017	10	-0.614841	0.0352131	0.138036	Binding	-0.370172	0.0212005	0.0831058	1	FOSJUN
N55S	N55S	55	55	-0.284663	-0.243715	-0.23532	-0.198457	-0.207207	-0.287383	-0.298431	-0.290188	-0.296829	-0.289827	10	-0.263202	0.0384977	0.150911	Binding	-0.158464	0.023178	0.0908576	1	FOSJUN
N55T	N55T	55	55	0.00717852	-0.00993774	-0.0518126	-0.0321821	-0.0405202	-0.0667817	-0.0441991	-0.117018	-0.0851235	-0.0758392	10	-0.0516235	0.036464	0.142939	Binding	-0.0310805	0.0219536	0.086058	1	FOSJUN
N55V	N55V	55	55	-0.00426891	-0.0322055	-0.0419934	0.0105051	0.0428788	-0.0188457	0.0491798	0.0222834	0.00217146	-0.0172354	10	0.00124697	0.0304127	0.119218	Binding	0.000750753	0.0183103	0.0717764	1	FOSJUN
N55W	N55W	55	55	0.469763	0.500997	0.562235	0.519965	0.506648	0.486405	0.558499	0.477438	0.534278	0.562746	10	0.517897	0.035365	0.138631	Binding	0.311806	0.0212919	0.0834642	1	FOSJUN
N55Y	N55Y	55	55	0.294182	0.293097	0.360847	0.256438	0.31241	0.314579	0.336673	0.213013	0.309665	0.250075	10	0.294098	0.043713	0.171355	Binding	0.177065	0.0263179	0.103166	1	FOSJUN
M56A	M56A	56	56	-0.114994	-0.09948	-0.105497	-0.157575	-0.0518829	-0.126397	-0.101031	-0.118664	-0.0642457	-0.104887	10	-0.104465	0.0298786	0.117124	Binding	-0.0628945	0.0179887	0.0705158	1	FOSJUN
M56C	M56C	56	56	0.303269	0.299103	0.315474	0.324784	0.253497	0.298306	0.349119	0.366827	0.370536	0.374	10	0.325491	0.039246	0.153844	Binding	0.195966	0.0236285	0.0926237	1	FOSJUN
M56D	M56D	56	56	0.160937	0.150817	0.125412	0.0546305	0.205439	0.190127	0.157431	0.204689	0.0913912	0.0944215	10	0.14353	0.0512676	0.200969	Binding	0.0864135	0.0308662	0.120996	1	FOSJUN
M56E	M56E	56	56	-0.0218648	-0.0393072	-0.043704	-0.131257	0.0336188	0.0556966	0.0415453	0.0241218	-0.0294962	-0.0446811	10	-0.0155327	0.0559319	0.219253	Binding	-0.00935166	0.0336744	0.132004	1	FOSJUN
M56F	M56F	56	56	0.251005	0.222744	0.283475	0.232356	0.203298	0.234472	0.292866	0.33669	0.28127	0.211144	10	0.254932	0.0424197	0.166285	Binding	0.153485	0.0255393	0.100114	1	FOSJUN
M56G	M56G	56	56	0.565953	0.570205	0.586912	0.530806	0.546692	0.574564	0.54555	0.557931	0.604585	0.55887	10	0.564207	0.021423	0.0839782	Binding	0.339687	0.012898	0.05056	1	FOSJUN
M56H	M56H	56	56	0.172067	0.195481	0.182063	0.184957	0.185617	0.159877	0.171784	0.184328	0.15706	0.159454	10	0.175269	0.0132443	0.0519175	Binding	0.105522	0.00797385	0.0312575	1	FOSJUN
M56I	M56I	56	56	-0.0527051	0.0833531	0.14384	0.0802034	0.0296424	0.0167935	-0.0392686	0.01843	-0.0020538	0.0462874	10	0.0324522	0.0591662	0.231931	Binding	0.0195382	0.0356216	0.139637	1	FOSJUN
M56K	M56K	56	56	-0.165089	-0.0928758	-0.220487	-0.178828	-0.144398	-0.155809	-0.206737	-0.179022	-0.205581	-0.0820994	10	-0.163093	0.0464307	0.182008	Binding	-0.0981916	0.0279541	0.10958	1	FOSJUN
M56L	M56L	56	56	-0.12061	-0.134414	-0.103606	-0.073343	-0.0987661	-0.101226	-0.0891045	-0.152508	-0.0963542	-0.150843	10	-0.112077	0.0265647	0.104133	Binding	-0.0674774	0.0159935	0.0626947	1	FOSJUN
M56N	M56N	56	56	0.216702	0.1759	0.259698	0.216081	0.0969027	0.260909	0.234922	0.203409	0.169669	0.172044	10	0.200624	0.0493851	0.19359	Binding	0.120788	0.0297329	0.116553	1	FOSJUN
M56P	M56P	56	56	3.78072	3.76384	3.89839	3.84463	3.73429	3.82233	3.77774	3.85146	3.76041	3.74739	10	3.79812	0.0533466	0.209119	Binding	2.2867	0.0321179	0.125902	1	FOSJUN
M56Q	M56Q	56	56	-0.0664956	-0.0280658	-0.0305057	-0.00864512	-0.0661731	-0.0120837	0.00922802	-0.0036357	-0.00817786	0.00477447	10	-0.020978	0.0269297	0.105564	Binding	-0.01263	0.0162133	0.0635562	1	FOSJUN
M56R	M56R	56	56	-0.19918	-0.207005	-0.257955	-0.28087	-0.155963	-0.162054	-0.184058	-0.262027	-0.210564	-0.230835	10	-0.215051	0.0424607	0.166446	Binding	-0.129474	0.0255639	0.100211	1	FOSJUN
M56S	M56S	56	56	0.129954	0.0994501	0.124226	0.0978598	0.110159	0.0919055	0.138763	0.121912	0.136124	0.0737798	10	0.112413	0.0213228	0.0835854	Binding	0.0676796	0.0128376	0.0503235	1	FOSJUN
M56T	M56T	56	56	-0.129758	-0.127074	-0.162138	-0.147457	-0.122764	-0.199811	-0.110228	-0.178413	-0.141007	-0.149457	10	-0.146811	0.0272451	0.106801	Binding	-0.0883889	0.0164032	0.0643006	1	FOSJUN
M56V	M56V	56	56	0.185825	0.200001	0.148927	0.096311	0.0892452	0.0563406	0.115698	0.0676008	0.0257287	0.00074367	10	0.098642	0.0653547	0.25619	Binding	0.0593885	0.0393475	0.154242	1	FOSJUN
M56W	M56W	56	56	0.326135	0.350652	0.397569	0.394771	0.352741	0.3748	0.359753	0.417563	0.370379	0.245794	10	0.359016	0.0478204	0.187456	Binding	0.216149	0.0287908	0.11286	1	FOSJUN
M56Y	M56Y	56	56	0.248437	0.251874	0.280683	0.201244	0.225946	0.183359	0.212226	0.306039	0.296547	0.312581	10	0.251894	0.0458968	0.179915	Binding	0.151655	0.0276327	0.10832	1	FOSJUN
L57A	L57A	57	57	4.22926	3.83855	3.61385	3.78742	3.55365	3.58164	3.63124	3.78703	3.61961	3.39299	10	3.70352	0.226741	0.888824	Binding	2.22975	0.136512	0.535126	1	FOSJUN
L57C	L57C	57	57	4.30987	4.4603	3.71749	4.46844	4.53636	5.14795	3.78741	4.36269	4.0001	3.51211	10	4.23027	0.482716	1.89225	Binding	2.54688	0.290625	1.13925	1	FOSJUN
L57D	L57D	57	57	5.12658	4.55832	4.71325	3.88499	4.98131	4.17961	4.36052	4.61682	5.56659	4.05772	10	4.60457	0.517579	2.02891	Binding	2.77223	0.311614	1.22153	1	FOSJUN
L57E	L57E	57	57	4.81897	4.51318	3.96956	4.55565	4.72302	4.52229	4.21249	4.44046	4.78903	4.56711	10	4.51117	0.260257	1.02021	Binding	2.716	0.15669	0.614227	1	FOSJUN
L57F	L57F	57	57	2.29467	2.1514	2.1172	2.22812	2.20383	2.24689	2.17707	NA	NA	NA	7	2.20274	0.0600799	0.235513	Binding	1.32618	0.0361718	0.141793	1	FOSJUN
L57G	L57G	57	57	4.48959	4.346	4.57286	4.70695	4.49576	4.5804	4.45277	4.30178	4.49263	4.09495	10	4.45337	0.170728	0.669255	Binding	2.6812	0.102789	0.402932	1	FOSJUN
L57H	L57H	57	57	3.44612	3.65148	3.45954	3.5496	3.42891	3.69711	3.52627	3.61016	3.53333	3.56724	10	3.54697	0.0883438	0.346308	Binding	2.1355	0.0531884	0.208498	1	FOSJUN
L57I	L57I	57	57	0.780656	0.783691	0.740598	0.633973	0.577551	0.714816	0.8595	0.743502	0.82132	0.751727	10	0.740733	0.0835764	0.32762	Binding	0.445967	0.0503181	0.197247	1	FOSJUN
L57K	L57K	57	57	5.19486	4.49541	4.65854	4.8902	5.54352	5.10255	5.05075	4.72068	4.82171	4.63796	10	4.91162	0.314909	1.23444	Binding	2.95709	0.189594	0.74321	1	FOSJUN
L57M	L57M	57	57	1.75455	1.652	1.73667	1.77965	1.7638	1.83564	1.82175	1.73492	1.82146	1.72726	10	1.76277	0.0553529	0.216984	Binding	1.0613	0.0333258	0.130637	1	FOSJUN
L57N	L57N	57	57	3.91613	4.5074	3.51224	4.24414	4.68432	4.03876	5.3564	4.49486	5.54082	5.31546	10	4.56105	0.672745	2.63716	Binding	2.74603	0.405033	1.58773	1	FOSJUN
L57P	L57P	57	57	4.42444	4.37027	4.3262	4.32601	4.22245	4.52599	4.22664	4.5696	4.23101	4.19153	10	4.34141	0.131788	0.516609	Binding	2.6138	0.0793445	0.31103	1	FOSJUN
L57Q	L57Q	57	57	4.24978	3.9997	4.25779	6.04948	4.39074	4.69898	4.46801	4.27409	4.07067	4.05556	10	4.45148	0.599477	2.34995	Binding	2.68006	0.360922	1.41481	1	FOSJUN
L57R	L57R	57	57	3.95302	3.90772	4.10113	4.4615	4.08913	4.07927	4.25841	4.06746	3.9808	4.08388	10	4.09823	0.159997	0.627189	Binding	2.46739	0.096328	0.377606	1	FOSJUN
L57S	L57S	57	57	4.51196	4.44723	4.47767	4.36262	4.7008	4.34171	4.56663	4.52284	4.47222	4.50084	10	4.49045	0.101379	0.397405	Binding	2.70353	0.0610362	0.239262	1	FOSJUN
L57T	L57T	57	57	3.86215	4.10648	3.71308	4.19556	4.00623	4.04609	3.99057	3.89589	3.78574	3.77706	10	3.93788	0.156711	0.614309	Binding	2.37085	0.0943499	0.369851	1	FOSJUN
L57V	L57V	57	57	1.73492	1.83833	1.79853	2.00404	1.91543	1.93849	1.8679	1.85832	1.87593	1.81622	10	1.86481	0.0759223	0.297616	Binding	1.12273	0.0457099	0.179183	1	FOSJUN
L57W	L57W	57	57	2.97633	2.92738	3.76983	3.99903	3.04241	3.55712	3.80489	3.51029	3.65086	3.1187	10	3.43568	0.388223	1.52183	Binding	2.06849	0.233734	0.916237	1	FOSJUN
L57Y	L57Y	57	57	2.02975	2.02615	2.00702	2.09458	1.78894	1.88343	1.97714	2.01462	2.01654	1.85301	10	1.96912	0.0953247	0.373673	Binding	1.18553	0.0573913	0.224974	1	FOSJUN
R58A	R58A	58	58	1.21733	1.18886	1.19396	1.25759	1.18982	1.23844	1.20652	1.22305	1.16186	1.1701	10	1.20475	0.0299181	0.117279	Binding	0.725335	0.0180125	0.0706091	1	FOSJUN
R58C	R58C	58	58	2.0836	2.32531	2.26828	2.13029	2.22035	2.02672	2.22434	2.10837	2.24498	2.06426	10	2.16965	0.0996876	0.390775	Binding	1.30626	0.060018	0.235271	1	FOSJUN
R58D	R58D	58	58	3.71977	3.74796	3.23817	3.18362	3.3721	3.25705	3.8327	3.79607	3.24955	3.68065	10	3.50776	0.268104	1.05097	Binding	2.11189	0.161415	0.632747	1	FOSJUN
R58E	R58E	58	58	2.35887	2.33544	2.28098	2.467	2.51513	2.47113	2.38538	2.4903	2.46614	2.47988	10	2.42502	0.078661	0.308351	Binding	1.46001	0.0473587	0.185646	1	FOSJUN
R58F	R58F	58	58	2.60418	2.5435	2.36835	2.8307	2.60898	3.185	3.33862	2.49044	2.25871	2.40851	10	2.6637	0.353166	1.38441	Binding	1.60371	0.212627	0.833499	1	FOSJUN
R58G	R58G	58	58	2.16262	2.04673	2.02385	2.09696	2.0723	2.08966	2.07579	2.07602	2.08216	2.09477	10	2.08209	0.0361147	0.14157	Binding	1.25354	0.0217433	0.0852336	1	FOSJUN
R58H	R58H	58	58	1.42438	1.40895	1.41032	1.42468	1.43615	1.50095	1.53082	1.48212	1.46393	1.4066	10	1.44889	0.0434284	0.170239	Binding	0.872321	0.0261465	0.102494	1	FOSJUN
R58I	R58I	58	58	2.38181	2.47507	2.41981	2.55839	2.37319	2.75857	2.35981	2.53491	2.50756	2.5496	10	2.49187	0.120233	0.471313	Binding	1.50026	0.0723875	0.283759	1	FOSJUN
R58K	R58K	58	58	0.305103	0.414242	0.357508	0.489008	0.3646	0.464756	0.404068	0.370107	0.37217	0.345925	10	0.388749	0.0555032	0.217573	Binding	0.23405	0.0334163	0.130992	1	FOSJUN
R58L	R58L	58	58	2.37079	2.34165	2.31866	2.33444	2.32239	2.37481	2.35827	2.39472	2.28482	2.28354	10	2.33841	0.0372591	0.146056	Binding	1.40786	0.0224322	0.0879344	1	FOSJUN
R58M	R58M	58	58	1.63971	1.6187	1.68969	1.68877	1.62276	1.72661	1.75831	1.61909	1.62777	1.55424	10	1.65457	0.0604769	0.237069	Binding	0.996149	0.0364108	0.14273	1	FOSJUN
R58N	R58N	58	58	1.81403	1.8959	1.79753	1.92268	1.81172	1.84275	1.91993	1.90485	1.87927	1.83502	10	1.86237	0.0476137	0.186646	Binding	1.12126	0.0286663	0.112372	1	FOSJUN
R58P	R58P	58	58	4.16581	4.28469	4.08231	4.19708	4.02921	4.07559	3.97686	4.1065	4.08797	4.11623	10	4.11222	0.0868619	0.340499	Binding	2.47581	0.0522962	0.205001	1	FOSJUN
R58Q	R58Q	58	58	1.37129	1.2829	1.34429	1.41587	1.50665	1.34868	1.40801	1.40548	1.45255	1.3711	10	1.39068	0.0621134	0.243485	Binding	0.837275	0.0373961	0.146593	1	FOSJUN
R58S	R58S	58	58	1.53055	1.55084	1.51563	1.58884	1.52092	1.59079	1.52851	1.47111	1.51424	1.52117	10	1.53326	0.0358575	0.140561	Binding	0.923116	0.0215884	0.0846265	1	FOSJUN
R58T	R58T	58	58	1.81536	1.79015	1.76369	1.90603	1.79414	1.78106	1.78204	1.79137	1.75869	1.81664	10	1.79991	0.0417231	0.163554	Binding	1.08366	0.0251198	0.0984697	1	FOSJUN
R58V	R58V	58	58	2.05212	2.09798	2.07627	2.16788	2.18462	2.13434	2.16168	2.17051	2.08223	2.11423	10	2.12419	0.0462501	0.181301	Binding	1.27889	0.0278454	0.109154	1	FOSJUN
R58W	R58W	58	58	2.38444	2.43475	2.38569	2.48693	2.37268	2.41905	2.47698	2.43093	2.35674	2.42297	10	2.41712	0.0430413	0.168722	Binding	1.45525	0.0259135	0.101581	1	FOSJUN
R58Y	R58Y	58	58	1.65362	1.90922	1.34948	1.6666	1.56201	1.7877	1.75142	1.68627	1.83955	1.88844	10	1.70943	0.16785	0.657973	Binding	1.02918	0.101056	0.39614	1	FOSJUN
E59A	E59A	59	59	0.164158	0.192888	0.210948	0.125472	0.150907	0.195148	0.238899	0.178507	0.176723	0.19158	10	0.182523	0.0315814	0.123799	Binding	0.10989	0.019014	0.0745347	1	FOSJUN
E59C	E59C	59	59	0.490951	0.452594	0.438053	0.586049	0.534215	0.546256	0.539699	0.503893	0.494123	0.550103	10	0.513593	0.0461512	0.180913	Binding	0.309215	0.0277859	0.108921	1	FOSJUN
E59D	E59D	59	59	0.256036	0.252898	0.299919	0.30871	0.351558	0.236083	0.300261	0.277271	0.249912	0.224959	10	0.275761	0.0390899	0.153232	Binding	0.166025	0.0235345	0.0922552	1	FOSJUN
E59F	E59F	59	59	0.51826	0.436604	0.487226	0.611718	0.503505	0.493812	0.523073	0.429069	0.446431	0.459628	10	0.490933	0.0540454	0.211858	Binding	0.295571	0.0325386	0.127551	1	FOSJUN
E59G	E59G	59	59	0.304141	0.271973	0.245168	0.202866	0.234049	0.23189	0.219521	0.285387	0.264056	0.247598	10	0.250665	0.0309508	0.121327	Binding	0.150915	0.0186342	0.0730462	1	FOSJUN
E59H	E59H	59	59	0.0137951	0.0423409	0.00668795	0.0389349	0.0384925	0.0251337	0.0206255	0.010196	0.0335566	0.0436453	10	0.0273409	0.0139132	0.0545398	Binding	0.0164609	0.0083766	0.0328363	1	FOSJUN
E59I	E59I	59	59	0.222506	0.179431	0.292261	0.294838	0.214386	0.321732	0.211866	0.22706	0.287546	0.225554	10	0.247718	0.047001	0.184244	Binding	0.149141	0.0282974	0.110926	1	FOSJUN
E59K	E59K	59	59	0.138903	0.0914746	-0.021837	0.000842328	0.21097	0.291167	0.235857	-0.10259	0.0629257	-0.0238027	10	0.088391	0.129089	0.506028	Binding	0.0532168	0.0777194	0.30466	1	FOSJUN
E59L	E59L	59	59	0.295307	0.331885	0.326236	0.316374	0.349516	0.312966	0.315981	0.295232	0.305002	0.312144	10	0.316064	0.016617	0.0651387	Binding	0.19029	0.0100045	0.0392175	1	FOSJUN
E59M	E59M	59	59	0.163204	0.237965	0.0517787	-0.064894	0.229531	0.145139	0.239826	0.418304	0.256706	0.139839	10	0.18174	0.129768	0.508692	Binding	0.109419	0.0781285	0.306264	1	FOSJUN
E59N	E59N	59	59	0.239216	0.171229	0.214687	0.188208	0.232998	0.299919	0.234206	0.162252	0.210733	0.214242	10	0.216769	0.0392911	0.154021	Binding	0.130508	0.0236557	0.0927302	1	FOSJUN
E59P	E59P	59	59	3.85869	3.89434	3.90375	3.87351	3.92422	3.92174	3.89619	3.93515	3.88612	3.83447	10	3.89282	0.0311525	0.122118	Binding	2.34371	0.0187557	0.0735224	1	FOSJUN
E59Q	E59Q	59	59	0.251042	0.0849693	0.078376	0.35571	0.376438	0.341085	0.0476903	0.22674	0.0981941	0.119318	10	0.197956	0.127652	0.500398	Binding	0.119182	0.0768546	0.30127	1	FOSJUN
E59R	E59R	59	59	0.299248	0.333991	0.299531	0.3901	0.328698	0.374735	0.448776	0.344963	0.394177	0.395232	10	0.360945	0.0478823	0.187699	Binding	0.217311	0.0288281	0.113006	1	FOSJUN
E59S	E59S	59	59	0.379557	0.403055	0.382461	0.396804	0.404986	0.408105	0.414711	0.395211	0.407456	0.413512	10	0.400586	0.0120633	0.0472882	Binding	0.241177	0.00726285	0.0284704	1	FOSJUN
E59T	E59T	59	59	0.265463	0.269373	0.2831	0.259661	0.292541	0.286761	0.299391	0.281208	0.266775	0.269471	10	0.277375	0.0131015	0.0513577	Binding	0.166996	0.00788788	0.0309205	1	FOSJUN
E59V	E59V	59	59	0.515598	0.552599	0.599031	0.45392	0.557076	0.575714	0.545059	0.604333	0.572791	0.731046	10	0.570717	0.0711171	0.278779	Binding	0.343606	0.0428168	0.167842	1	FOSJUN
E59W	E59W	59	59	0.57681	0.612806	0.683664	0.706145	0.692556	0.698054	0.584565	0.637791	0.746443	0.551867	10	0.64907	0.0654044	0.256385	Binding	0.39078	0.0393774	0.154359	1	FOSJUN
E59Y	E59Y	59	59	0.360164	0.433024	0.382143	0.504374	0.392037	0.481223	0.512614	0.342422	0.437455	0.340156	10	0.418561	0.065053	0.255008	Binding	0.251999	0.0391659	0.15353	1	FOSJUN
Q60A	Q60A	60	60	0.0487142	-0.00257167	0.00356149	0.13631	0.117061	0.0605334	0.0790287	-0.0144972	0.0417664	0.019535	10	0.0489441	0.050516	0.198023	Binding	0.0294673	0.0304137	0.119222	1	FOSJUN
Q60C	Q60C	60	60	0.102667	0.127773	0.130706	-0.0169458	0.145469	0.08491	0.106909	-0.0254523	0.142724	0.127533	10	0.0926292	0.0628215	0.24626	Binding	0.0557684	0.0378223	0.148264	1	FOSJUN
Q60D	Q60D	60	60	0.873975	0.964818	0.656434	1.01514	0.921234	0.888744	1.01168	0.871682	0.668186	0.802449	10	0.867434	0.126474	0.495778	Binding	0.522248	0.0761451	0.298489	1	FOSJUN
Q60E	Q60E	60	60	-0.145449	-0.134127	-0.115878	-0.0399732	-0.0500239	-0.081484	-0.121086	-0.0934412	-0.0155333	-0.0394689	10	-0.0836464	0.0453847	0.177908	Binding	-0.0503603	0.0273244	0.107111	1	FOSJUN
Q60F	Q60F	60	60	1.13682	1.15145	1.11617	1.15559	1.15981	1.18608	1.21112	1.10206	1.05171	1.13529	10	1.14061	0.0444463	0.17423	Binding	0.686717	0.0267594	0.104897	1	FOSJUN
Q60G	Q60G	60	60	1.94666	1.92381	1.91761	1.97089	1.94385	1.94596	1.94664	1.93902	1.92924	1.94084	10	1.94045	0.0148021	0.0580242	Binding	1.16827	0.00891176	0.0349341	1	FOSJUN
Q60H	Q60H	60	60	0.190211	0.185198	0.192915	0.274808	0.229846	0.242615	0.123018	0.108795	0.196854	0.247825	10	0.199208	0.0529187	0.207441	Binding	0.119936	0.0318603	0.124892	1	FOSJUN
Q60I	Q60I	60	60	0.00839865	0.0744259	0.0889612	-0.042725	0.0644015	0.116185	0.0272019	0.00956522	0.0605586	0.0861358	10	0.0493109	0.0478404	0.187534	Binding	0.0296882	0.0288028	0.112907	1	FOSJUN
Q60K	Q60K	60	60	0.148118	0.176581	0.142776	0.0557543	0.138598	0.113964	0.166235	0.136369	0.154194	0.171707	10	0.14043	0.0351116	0.137637	Binding	0.0845472	0.0211393	0.0828661	1	FOSJUN
Q60L	Q60L	60	60	0.450359	0.445425	0.424439	0.440413	0.443349	0.454264	0.419282	0.414625	0.45674	0.49702	10	0.444592	0.0235407	0.0922797	Binding	0.267671	0.014173	0.055558	1	FOSJUN
Q60M	Q60M	60	60	0.417824	0.446927	0.481257	0.478336	0.40289	0.571353	0.452431	0.367368	0.354717	0.412739	10	0.438584	0.0630418	0.247124	Binding	0.264054	0.037955	0.148784	1	FOSJUN
Q60N	Q60N	60	60	0.85014	0.860034	0.847197	0.868491	0.86128	0.859784	0.881127	0.818007	0.913509	0.834915	10	0.859448	0.025893	0.101501	Binding	0.51744	0.0155892	0.0611095	1	FOSJUN
Q60P	Q60P	60	60	2.48096	2.4137	2.35811	2.42884	2.51831	2.47476	2.58775	2.45647	2.47178	2.38909	10	2.45798	0.0658378	0.258084	Binding	1.47985	0.0396383	0.155382	1	FOSJUN
Q60R	Q60R	60	60	0.417862	0.428288	0.424702	0.460984	0.417656	0.461451	0.434818	0.422661	0.417068	0.409354	10	0.429484	0.018098	0.0709441	Binding	0.258576	0.0108961	0.0427127	1	FOSJUN
Q60S	Q60S	60	60	0.591961	0.568727	0.569913	0.571506	0.581977	0.605737	0.608413	0.63363	0.62094	0.574351	10	0.592715	0.0232977	0.0913269	Binding	0.356851	0.0140266	0.0549843	1	FOSJUN
Q60T	Q60T	60	60	0.223789	0.272489	0.202199	0.216983	0.147995	0.221702	0.203757	0.243175	0.217909	0.206832	10	0.215683	0.0317549	0.124479	Binding	0.129854	0.0191184	0.0749441	1	FOSJUN
Q60V	Q60V	60	60	0.157391	0.135563	0.0651206	0.136645	0.0993866	0.0766375	0.0973874	0.145499	0.147025	0.024937	10	0.108559	0.0432746	0.169637	Binding	0.0653592	0.026054	0.102132	1	FOSJUN
Q60W	Q60W	60	60	1.41816	1.47429	1.42124	1.47286	1.46065	1.50177	1.50808	1.52469	1.56559	1.41941	10	1.47667	0.0493062	0.19328	Binding	0.889048	0.0296854	0.116367	1	FOSJUN
Q60Y	Q60Y	60	60	0.517333	0.480199	0.536032	0.498645	0.557468	0.598837	0.520626	0.417352	0.363467	0.430241	10	0.49202	0.0708604	0.277773	Binding	0.296226	0.0426623	0.167236	1	FOSJUN
V61A	V61A	61	61	3.5189	3.47925	3.44924	3.61479	3.46317	3.56949	3.43707	3.58562	3.51679	3.5043	10	3.51386	0.0599971	0.235189	Binding	2.11556	0.0361219	0.141598	1	FOSJUN
V61C	V61C	61	61	0.969391	1.06658	1.02355	1.05936	1.04765	0.980931	1.02029	0.998944	1.01399	0.955821	10	1.01365	0.037682	0.147713	Binding	0.61028	0.0226869	0.0889325	1	FOSJUN
V61D	V61D	61	61	4.63897	6.21842	4.83005	6.11201	6.69288	6.02083	5.5962	5.79754	6.11468	5.90919	10	5.79308	0.628863	2.46514	Binding	3.48779	0.378614	1.48417	1	FOSJUN
V61E	V61E	61	61	4.58936	3.42554	3.28622	3.23196	3.76283	3.90738	3.55391	3.80574	3.16285	4.47962	10	3.72054	0.497569	1.95047	Binding	2.23999	0.299567	1.1743	1	FOSJUN
V61F	V61F	61	61	3.66185	3.47535	3.47104	4.45437	4.01234	4.24672	4.13595	3.92526	3.82947	3.63583	10	3.88482	0.331659	1.3001	Binding	2.3389	0.199679	0.782741	1	FOSJUN
V61G	V61G	61	61	3.83756	4.01027	3.82153	4.10902	4.10227	3.9796	3.94681	4.12371	4.20168	4.01824	10	4.01507	0.123817	0.485361	Binding	2.41732	0.0745451	0.292217	1	FOSJUN
V61H	V61H	61	61	4.31206	4.24154	4.11292	4.54343	4.25321	4.11421	4.27792	4.04816	4.12312	4.25686	10	4.22834	0.141516	0.554742	Binding	2.54572	0.0852011	0.333988	1	FOSJUN
V61I	V61I	61	61	0.149392	0.0420369	0.144748	0.201452	0.0726642	0.074154	0.131827	0.17089	0.123834	-0.014976	10	0.109602	0.065331	0.256098	Binding	0.0659872	0.0393332	0.154186	1	FOSJUN
V61K	V61K	61	61	4.11136	4.45333	4.06178	4.29432	3.80375	5.29655	3.95413	4.28659	5.03631	5.15636	10	4.44545	0.531142	2.08208	Binding	2.67643	0.31978	1.25354	1	FOSJUN
V61L	V61L	61	61	1.41559	1.43659	1.40354	1.40199	1.40368	1.43735	1.43426	1.4551	1.41448	1.40594	10	1.42085	0.0185987	0.0729071	Binding	0.85544	0.0111976	0.0438945	1	FOSJUN
V61M	V61M	61	61	2.54447	2.32417	2.384	2.50774	2.44679	2.49538	2.48903	2.47032	2.27945	2.40132	10	2.43427	0.0852679	0.33425	Binding	1.46558	0.0513365	0.201239	1	FOSJUN
V61N	V61N	61	61	1.93493	2.06935	2.03411	2.09878	2.14445	2.17637	2.17296	2.06449	1.94868	1.98098	10	2.06251	0.0881474	0.345538	Binding	1.24176	0.0530701	0.208035	1	FOSJUN
V61P	V61P	61	61	4.43236	4.28338	4.38533	4.68719	4.3636	4.32698	4.31663	4.43189	4.32142	4.21693	10	4.37657	0.127437	0.499555	Binding	2.63496	0.0767251	0.300762	1	FOSJUN
V61Q	V61Q	61	61	3.90419	3.93497	3.79337	4.92426	6.18262	5.85625	3.72934	3.79876	3.7836	3.71801	10	4.36254	0.945492	3.70633	Binding	2.62651	0.569244	2.23144	1	FOSJUN
V61R	V61R	61	61	4.32186	4.33878	4.38238	4.31156	4.32063	4.52583	4.30699	4.48039	4.26485	4.20688	10	4.34601	0.0952471	0.373368	Binding	2.61657	0.0573445	0.224791	1	FOSJUN
V61S	V61S	61	61	4.34885	4.25253	4.22203	4.46652	4.13322	4.09565	4.05695	4.12428	3.94673	4.06699	10	4.17137	0.153341	0.601096	Binding	2.51142	0.0923204	0.361896	1	FOSJUN
V61T	V61T	61	61	2.26556	2.30066	2.30392	2.26237	2.19768	2.2641	2.19335	2.29745	2.27522	2.1935	10	2.25538	0.0444787	0.174356	Binding	1.35788	0.0267789	0.104973	1	FOSJUN
V61W	V61W	61	61	3.83184	3.76333	3.78776	3.87953	3.79397	4.23889	4.08165	4.16179	3.77258	3.90375	10	3.92151	0.174989	0.685956	Binding	2.36099	0.105354	0.412988	1	FOSJUN
V61Y	V61Y	61	61	3.86468	3.56513	3.65947	3.6194	3.84718	3.59458	4.34422	4.13596	3.50112	3.61541	10	3.77472	0.275317	1.07924	Binding	2.27261	0.165758	0.649769	1	FOSJUN
A62C	A62C	62	62	0.61864	0.737702	0.717786	0.65371	0.61145	0.638595	0.643794	0.597604	0.754554	0.661126	10	0.663496	0.0546887	0.21438	Binding	0.399465	0.0329259	0.12907	1	FOSJUN
A62D	A62D	62	62	0.341133	0.367014	0.340102	0.390771	0.287348	0.279474	0.357965	0.476667	0.441869	0.387191	10	0.366953	0.0615399	0.241236	Binding	0.220928	0.0370508	0.145239	1	FOSJUN
A62E	A62E	62	62	0.0403985	-0.106408	-0.0854053	-0.0800087	-0.0821208	-0.0767435	0.00868178	-0.0204864	-0.024853	-0.0540164	10	-0.0480961	0.047354	0.185628	Binding	-0.0289568	0.02851	0.111759	1	FOSJUN
A62F	A62F	62	62	0.366706	0.403386	0.42357	0.460076	0.407918	0.347654	0.400554	0.329614	0.426094	0.356263	10	0.392183	0.0408583	0.160165	Binding	0.236118	0.0245992	0.0964289	1	FOSJUN
A62G	A62G	62	62	0.462548	0.493785	0.491623	0.496556	0.486985	0.532107	0.500059	0.505806	0.496192	0.509698	10	0.497536	0.0176543	0.0692049	Binding	0.299547	0.010629	0.0416655	1	FOSJUN
A62H	A62H	62	62	0.13029	0.183991	0.229556	0.127042	0.174529	0.348818	0.277613	0.179365	0.220555	0.318634	10	0.219039	0.0755931	0.296325	Binding	0.131875	0.0455117	0.178406	1	FOSJUN
A62I	A62I	62	62	0.557097	0.62463	0.606125	0.508688	0.5396	0.49084	0.59872	0.555822	0.564385	0.545598	10	0.559151	0.042007	0.164668	Binding	0.336643	0.0252908	0.0991399	1	FOSJUN
A62K	A62K	62	62	0.0987371	0.100866	0.0889485	0.125656	0.116085	-0.0184134	0.161185	0.156442	0.176998	0.0258521	10	0.103236	0.0608407	0.238496	Binding	0.0621542	0.0366298	0.143589	1	FOSJUN
A62L	A62L	62	62	0.523337	0.546025	0.503979	0.536845	0.512809	0.530027	0.524471	0.516837	0.554792	0.540614	10	0.528974	0.0157806	0.0618601	Binding	0.318474	0.00950091	0.0372436	1	FOSJUN
A62M	A62M	62	62	0.390014	0.285332	0.207989	0.191958	0.301527	0.285286	0.353384	0.30471	0.256897	0.247069	10	0.282417	0.0606589	0.237783	Binding	0.170032	0.0365204	0.14316	1	FOSJUN
A62N	A62N	62	62	0.0794585	-0.0193369	0.0337675	0.0603823	0.138154	0.0278968	-0.0779272	0.012469	0.0452	0.0192287	10	0.0319292	0.0575274	0.225507	Binding	0.0192234	0.034635	0.135769	1	FOSJUN
A62P	A62P	62	62	3.95989	4.06371	4.05738	4.35646	3.95571	4.21528	3.96689	4.11603	3.99881	3.91838	10	4.06085	0.136838	0.536404	Binding	2.44488	0.0823847	0.322948	1	FOSJUN
A62Q	A62Q	62	62	0.0998847	0.0533971	0.137403	0.140082	0.124313	0.11385	0.0621007	0.00911872	0.0789045	0.144159	10	0.0963213	0.0446167	0.174897	Binding	0.0579913	0.026862	0.105299	1	FOSJUN
A62R	A62R	62	62	0.143579	0.116779	0.11608	0.113821	0.142389	0.162656	0.1306	0.10752	0.0931119	0.11584	10	0.124238	0.0204655	0.0802247	Binding	0.0747986	0.0123215	0.0483002	1	FOSJUN
A62S	A62S	62	62	0.449722	0.45164	0.486438	0.525648	0.494826	0.469875	0.492614	0.492445	0.525409	0.469521	10	0.485814	0.0264918	0.103848	Binding	0.292489	0.0159497	0.0625228	1	FOSJUN
A62T	A62T	62	62	0.477215	0.420092	0.425668	0.471603	0.478289	0.504854	0.427153	0.455927	0.411323	0.497137	10	0.456926	0.033827	0.132602	Binding	0.275097	0.0203659	0.0798345	1	FOSJUN
A62V	A62V	62	62	0.824225	0.846312	0.838114	0.914896	0.864836	0.893884	0.847677	0.813592	0.874029	0.875405	10	0.859297	0.0313866	0.123035	Binding	0.517349	0.0188966	0.0740749	1	FOSJUN
A62W	A62W	62	62	0.379525	0.366007	0.302736	0.370081	0.287648	0.242693	0.27884	0.254471	0.294343	0.27424	10	0.305058	0.0494379	0.193797	Binding	0.183664	0.0297646	0.116677	1	FOSJUN
A62Y	A62Y	62	62	0.550908	0.597823	0.333115	0.164183	0.318038	0.179397	-1.27931	-0.605251	NA	0.610443	9	0.0965936	0.634801	2.48842	Binding	0.0581552	0.382189	1.49818	1	FOSJUN
Q63A	Q63A	63	63	-0.154483	-0.174363	-0.275484	-0.216353	-0.192958	-0.152262	-0.192257	-0.207759	-0.239881	-0.130379	10	-0.193618	0.0436822	0.171234	Binding	-0.11657	0.0262993	0.103093	1	FOSJUN
Q63C	Q63C	63	63	0.213416	0.097523	-0.113851	0.11421	0.148885	0.116326	0.137635	0.11125	0.0676226	0.174734	10	0.106775	0.0876718	0.343674	Binding	0.0642851	0.0527838	0.206912	1	FOSJUN
Q63D	Q63D	63	63	0.159255	-0.0586891	-0.0463831	-0.215675	-0.0275458	-0.0994404	0.0242855	0.238472	0.178309	0.314957	10	0.0467545	0.16823	0.659462	Binding	0.0281491	0.101285	0.397036	1	FOSJUN
Q63E	Q63E	63	63	-0.0707837	-0.0916555	-0.0321223	-0.043642	-0.12464	-0.134389	-0.113294	-0.12141	-0.140513	-0.0544135	10	-0.0926862	0.0398834	0.156343	Binding	-0.0558028	0.0240122	0.0941279	1	FOSJUN
Q63F	Q63F	63	63	0.341702	0.210547	0.236475	0.283957	0.27382	0.294205	0.290638	0.288933	0.203484	0.242966	10	0.266673	0.0427187	0.167457	Binding	0.160553	0.0257193	0.10082	1	FOSJUN
Q63G	Q63G	63	63	0.367151	0.395504	0.374341	0.418767	0.402001	0.403548	0.378267	0.361509	0.39558	0.393329	10	0.389	0.0180564	0.0707812	Binding	0.234202	0.0108711	0.0426146	1	FOSJUN
Q63H	Q63H	63	63	0.092295	0.0763177	0.0604335	0.196684	0.113076	0.0766061	0.113791	0.143097	0.124104	0.132368	10	0.112877	0.0398186	0.156089	Binding	0.0679589	0.0239732	0.0939751	1	FOSJUN
Q63I	Q63I	63	63	-0.18297	-0.170817	-0.156491	-0.222452	-0.0855865	-0.166574	-0.100383	-0.499466	-0.167132	-0.138959	10	-0.189083	0.115933	0.454458	Binding	-0.113839	0.0697989	0.273612	1	FOSJUN
Q63K	Q63K	63	63	-0.0849069	-0.0772239	-0.127907	-0.113753	-0.163117	-0.124141	-0.147843	-0.0565383	-0.168162	-0.186763	10	-0.125035	0.0426418	0.167156	Binding	-0.0752789	0.025673	0.100638	1	FOSJUN
Q63L	Q63L	63	63	-0.112288	-0.101186	-0.126749	-0.115708	-0.0996788	-0.195755	-0.122218	-0.136824	-0.106931	-0.0762778	10	-0.119362	0.031615	0.123931	Binding	-0.071863	0.0190342	0.0746139	1	FOSJUN
Q63M	Q63M	63	63	0.0718982	-0.0168236	-0.0613745	-0.0201967	-0.00724315	0.00279524	-0.0671798	-0.0286614	0.0536869	-0.066222	10	-0.0139321	0.0475495	0.186394	Binding	-0.00838797	0.0286277	0.112221	1	FOSJUN
Q63N	Q63N	63	63	-0.0133398	-0.0436579	-0.386815	-0.551336	0.0294621	0.0776819	0.0697359	0.0278402	0.170396	0.0377956	10	-0.0582237	0.22725	0.890822	Binding	-0.0350542	0.136819	0.536329	1	FOSJUN
Q63P	Q63P	63	63	2.23363	2.25177	2.19252	2.23718	2.24905	2.08135	2.06952	2.08435	2.27751	2.34651	10	2.20234	0.0940167	0.368545	Binding	1.32594	0.0566038	0.221887	1	FOSJUN
Q63R	Q63R	63	63	0.0112952	0.0406864	0.00220384	0.00834349	0.00955096	0.0389697	0.0315432	0.0488238	0.0382747	0.0471433	10	0.0276835	0.0178566	0.069998	Binding	0.0166671	0.0107508	0.0421431	1	FOSJUN
Q63S	Q63S	63	63	0.0838042	0.11447	0.0956144	0.0968389	0.0929499	0.120564	0.155897	0.133547	0.121914	0.1075	10	0.11231	0.0217166	0.085129	Binding	0.0676175	0.0130747	0.0512529	1	FOSJUN
Q63T	Q63T	63	63	0.123728	0.111282	0.104865	0.155634	0.147306	0.135053	0.174157	0.167928	0.103585	0.143101	10	0.136664	0.0254237	0.0996608	Binding	0.08228	0.0153066	0.0600019	1	FOSJUN
Q63V	Q63V	63	63	-0.0929417	0.0120074	-0.140108	-0.0189122	-0.0104981	-0.0320983	0.0236089	-0.00530277	-0.0390272	0.0134931	10	-0.0289778	0.0514287	0.2016	Binding	-0.0174464	0.0309632	0.121376	1	FOSJUN
Q63W	Q63W	63	63	0.491037	0.493424	0.463617	0.508881	0.485224	0.451216	0.469822	0.478772	0.513933	0.475815	10	0.483174	0.0195324	0.076567	Binding	0.2909	0.0117597	0.046098	1	FOSJUN
Q63Y	Q63Y	63	63	0.263595	0.373823	0.252873	0.125724	0.474944	0.485406	0.448448	0.285237	0.438873	0.326385	10	0.347531	0.117376	0.460114	Binding	0.209235	0.0706675	0.277017	1	FOSJUN
L64A	L64A	64	64	2.11107	2.26464	2.16508	2.24874	2.18229	2.22712	2.23451	2.11299	2.22286	2.1055	10	2.18748	0.0608998	0.238727	Binding	1.317	0.0366654	0.143728	1	FOSJUN
L64C	L64C	64	64	2.49341	2.5831	2.53999	2.72223	2.84661	2.60139	2.80655	2.82249	2.6567	2.82548	10	2.6898	0.131909	0.517082	Binding	1.61942	0.079417	0.311315	1	FOSJUN
L64D	L64D	64	64	3.84551	4.69274	4.10768	4.48206	4.62585	4.34277	4.43484	4.11031	4.45154	4.43855	10	4.35318	0.259697	1.01801	Binding	2.62088	0.156354	0.612907	1	FOSJUN
L64E	L64E	64	64	3.65223	3.92658	3.67867	4.11179	4.06528	4.05395	3.87389	3.85274	3.57134	3.85462	10	3.86411	0.184711	0.724066	Binding	2.32643	0.111207	0.435932	1	FOSJUN
L64F	L64F	64	64	2.2207	2.2728	2.21309	2.37108	2.34292	2.26774	2.28282	2.36771	2.32418	2.39398	10	2.3057	0.0636721	0.249595	Binding	1.38817	0.0383345	0.150271	1	FOSJUN
L64G	L64G	64	64	3.51727	3.56059	3.43073	3.54908	3.43798	3.55952	3.62963	3.61191	3.64627	3.67167	10	3.56146	0.0823143	0.322672	Binding	2.14422	0.0495582	0.194268	1	FOSJUN
L64H	L64H	64	64	3.00347	3.01881	2.95469	3.06085	2.96224	3.07182	3.05817	2.96281	3.01901	2.98625	10	3.00981	0.0435392	0.170674	Binding	1.81209	0.0262133	0.102756	1	FOSJUN
L64I	L64I	64	64	1.43346	1.38963	1.43116	1.40506	1.40292	1.30644	1.30671	1.29629	1.36681	1.36441	10	1.37029	0.0516253	0.202371	Binding	0.824997	0.0310816	0.12184	1	FOSJUN
L64K	L64K	64	64	3.09793	3.30544	3.21621	3.93022	3.49157	4.20853	3.19525	3.1547	3.04274	3.14085	10	3.37834	0.390071	1.52908	Binding	2.03397	0.234847	0.920599	1	FOSJUN
L64M	L64M	64	64	0.238812	0.207618	0.358106	0.348345	0.253363	0.407449	0.207729	0.244292	0.162049	0.351533	10	0.27793	0.0817481	0.320452	Binding	0.167331	0.0492173	0.192932	1	FOSJUN
L64N	L64N	64	64	3.49931	3.67137	3.90284	3.72436	4.35148	3.79508	4.31449	4.1556	4.55078	3.76193	10	3.97272	0.347267	1.36129	Binding	2.39182	0.209076	0.819577	1	FOSJUN
L64P	L64P	64	64	4.43904	4.47631	4.41392	4.61938	4.5925	3.98596	4.20654	4.35142	4.40321	4.25535	10	4.37436	0.188061	0.737201	Binding	2.63363	0.113224	0.44384	1	FOSJUN
L64Q	L64Q	64	64	2.83468	2.87061	2.65099	3.02746	2.93252	2.89409	3.12079	3.11101	3.13485	2.90354	10	2.94805	0.152688	0.598536	Binding	1.77491	0.0919273	0.360355	1	FOSJUN
L64R	L64R	64	64	3.17355	3.06837	3.00999	3.13844	3.07989	3.11125	3.0926	3.05088	2.99575	2.95107	10	3.06718	0.0677135	0.265437	Binding	1.84663	0.0407677	0.159809	1	FOSJUN
L64S	L64S	64	64	3.23968	3.24796	3.2325	3.49327	3.24074	3.37278	3.34163	3.33327	3.39387	3.26922	10	3.31649	0.0862453	0.338081	Binding	1.99673	0.0519249	0.203546	1	FOSJUN
L64T	L64T	64	64	3.36531	3.20069	3.3356	3.33355	3.18867	3.41335	3.24342	3.39897	3.26887	3.29523	10	3.30437	0.0785706	0.307997	Binding	1.98943	0.0473043	0.185433	1	FOSJUN
L64V	L64V	64	64	2.67815	2.59885	2.70107	2.68188	2.57264	2.6535	2.69715	2.69375	2.62146	2.59561	10	2.6494	0.0482315	0.189068	Binding	1.5951	0.0290383	0.11383	1	FOSJUN
L64W	L64W	64	64	2.93082	2.82253	2.75564	3.0758	2.89767	2.83388	2.81458	2.9445	2.77647	2.7916	10	2.86435	0.0981224	0.38464	Binding	1.72451	0.0590756	0.231577	1	FOSJUN
L64Y	L64Y	64	64	1.72845	1.76089	1.73424	1.88163	1.79811	1.93237	1.84729	1.84307	1.7681	1.75664	10	1.80508	0.0682245	0.26744	Binding	1.08677	0.0410753	0.161015	1	FOSJUN
A34F	A34F	34	34	NA	0.604687	0.557482	0.545812	0.559344	0.499818	0.705826	0.675472	2.57652	1.6863	9	0.934584	0.716981	2.81057	Binding	0.562677	0.431667	1.69213	1	FOSJUN
WT	WT			-1.03794	-1.04675	-1.04093	-1.04373	-1.04571	-1.04418	-1.04147	-1.03614	-1.0355	-1.03972	10	-1.04121	0.00390876	0.0153223	Binding	-0.62687	0.00235331	0.00922498	0	GB1
Q1A	Q2A	1	2	-0.332887	-0.346349	-0.335742	-0.3355	-0.348597	-0.359189	-0.353386	-0.35959	-0.333006	-0.334571	10	-0.343882	0.0108632	0.0425837	Binding	-0.207038	0.0065403	0.025638	1	GB1
Q1C	Q2C	1	2	0.0451711	0.0452706	0.0549239	0.049399	0.0442107	0.0487499	0.0440498	0.0430746	0.0523701	0.0477125	10	0.0474932	0.00389796	0.01528	Binding	0.0285938	0.00234681	0.00919949	1	GB1
Q1D	Q2D	1	2	0.0766345	0.0853277	0.0801269	0.0828071	0.080268	0.075794	0.089805	0.0839604	0.088165	0.0838293	10	0.0826718	0.00455994	0.017875	Binding	0.0497735	0.00274536	0.0107618	1	GB1
Q1E	Q2E	1	2	0.123442	0.122525	0.115016	0.12802	0.126716	0.12187	0.124916	0.124427	0.12257	0.109245	10	0.121875	0.00564578	0.0221314	Binding	0.0733761	0.0033991	0.0133245	1	GB1
Q1F	Q2F	1	2	-0.40151	-0.422353	-0.412839	-0.39283	-0.404045	-0.407105	-0.410638	-0.405337	-0.401492	-0.407091	10	-0.406524	0.00784272	0.0307435	Binding	-0.244752	0.0047218	0.0185094	1	GB1
Q1G	Q2G	1	2	-0.0786963	-0.082657	-0.0772798	-0.0781181	-0.0746013	-0.0810831	-0.0753853	-0.0793787	-0.0912549	-0.0901618	10	-0.0808616	0.00571754	0.0224127	Binding	-0.0486836	0.00344231	0.0134938	1	GB1
Q1H	Q2H	1	2	-0.077051	-0.0752392	-0.0699913	-0.0735014	-0.0710109	-0.0759383	-0.0656739	-0.0777447	-0.0731595	-0.0700805	10	-0.0729391	0.00377144	0.014784	Binding	-0.0439138	0.00227063	0.00890089	1	GB1
Q1I	Q2I	1	2	-0.168013	-0.174131	-0.180761	-0.165986	-0.171045	-0.172741	-0.169144	-0.178047	-0.166282	-0.161691	10	-0.170784	0.00580937	0.0227727	Binding	-0.102822	0.0034976	0.0137106	1	GB1
Q1K	Q2K	1	2	-0.0648636	-0.0676056	-0.0667821	-0.0774051	-0.0619517	-0.0739304	-0.0754803	-0.0716715	-0.0724804	-0.0765831	10	-0.0708754	0.00529344	0.0207503	Binding	-0.0426713	0.00318697	0.0124929	1	GB1
Q1L	Q2L	1	2	-0.233552	-0.238769	-0.236761	-0.230626	-0.228447	-0.233341	-0.241214	-0.23737	-0.23887	-0.240784	10	-0.235973	0.00431288	0.0169065	Binding	-0.14207	0.00259662	0.0101787	1	GB1
Q1M	Q2M	1	2	-0.276765	-0.286686	-0.28454	-0.2754	-0.2666	-0.278167	-0.279823	-0.271667	-0.271501	-0.280895	10	-0.277204	0.00618427	0.0242423	Binding	-0.166894	0.00372331	0.0145954	1	GB1
Q1N	Q2N	1	2	-0.0153174	-0.0215588	-0.0160293	-0.00914938	-0.0128525	-0.0155038	-0.011598	-0.0131203	-0.00850201	-0.0171723	10	-0.0140804	0.00389965	0.0152866	Binding	-0.00847724	0.00234783	0.00920348	1	GB1
Q1P	Q2P	1	2	-0.278551	-0.291195	-0.283929	-0.287305	-0.278589	-0.286924	-0.294954	-0.281355	-0.285863	-0.287835	10	-0.28565	0.00525094	0.0205837	Binding	-0.171979	0.00316138	0.0123926	1	GB1
Q1R	Q2R	1	2	-0.208301	-0.206966	-0.206224	-0.201677	-0.206859	-0.212647	-0.205901	-0.206237	-0.208152	-0.209212	10	-0.207218	0.00279033	0.0109381	Binding	-0.124758	0.00167995	0.0065854	1	GB1
Q1S	Q2S	1	2	-0.154703	-0.153489	-0.146999	-0.138505	-0.143882	-0.152831	-0.143969	-0.145838	-0.146337	-0.154288	10	-0.148084	0.00547398	0.021458	Binding	-0.0891557	0.00329567	0.012919	1	GB1
Q1T	Q2T	1	2	-0.212012	-0.215042	-0.206211	-0.209984	-0.219594	-0.2159	-0.223053	-0.217217	-0.216596	-0.211038	10	-0.214665	0.00494552	0.0193865	Binding	-0.129241	0.00297751	0.0116718	1	GB1
Q1V	Q2V	1	2	-0.123725	-0.118649	-0.126049	-0.108469	-0.130969	-0.123056	-0.129196	-0.129727	-0.118804	-0.125644	10	-0.123429	0.00674767	0.0264509	Binding	-0.0743117	0.00406251	0.015925	1	GB1
Q1W	Q2W	1	2	-0.0945309	-0.118267	-0.12144	-0.123403	-0.115252	-0.115615	-0.12027	-0.116077	-0.125336	-0.11497	10	-0.116516	0.00853077	0.0334406	Binding	-0.0701498	0.00513604	0.0201333	1	GB1
Q1Y	Q2Y	1	2	-0.13118	-0.124982	-0.132221	-0.129718	-0.129749	-0.132366	-0.120991	-0.134517	-0.129951	-0.130679	10	-0.129635	0.00391497	0.0153467	Binding	-0.0780484	0.00235705	0.00923963	1	GB1
Y2A	Y3A	2	3	-0.183838	-0.176929	-0.263756	-0.226839	-0.190963	-0.177895	-0.153087	-0.160326	-0.170611	-0.144309	10	-0.184855	0.0358939	0.140704	Binding	-0.111294	0.0216103	0.0847124	1	GB1
Y2C	Y3C	2	3	-0.00697202	-0.0730311	-0.0676845	-0.048624	-0.00855741	-0.0442644	-0.0192493	-0.0475374	0.00595503	-0.0370774	10	-0.0347042	0.0265767	0.104181	Binding	-0.0208941	0.0160008	0.0627231	1	GB1
Y2D	Y3D	2	3	2.63567	2.84556	2.78764	2.82588	2.73885	2.80746	2.72888	2.76707	2.68335	2.78903	10	2.76094	0.0652432	0.255753	Binding	1.66225	0.0392804	0.153979	1	GB1
Y2E	Y3E	2	3	2.62317	2.66187	2.78131	2.74196	2.62443	2.53947	2.6504	2.55487	2.60838	2.56028	10	2.63461	0.0788063	0.308921	Binding	1.5862	0.0474462	0.185989	1	GB1
Y2F	Y3F	2	3	0.0286609	0.03446	0.0381883	0.0312019	0.0358176	0.0341904	0.0308779	0.0318275	0.0277765	0.030425	10	0.0323426	0.00326495	0.0127986	Binding	0.0194722	0.0019657	0.00770554	1	GB1
Y2G	Y3G	2	3	1.46145	1.35662	1.38698	1.22373	1.15837	0.955045	1.2079	1.00977	1.24588	1.5247	10	1.25304	0.184328	0.722566	Binding	0.754409	0.110977	0.435029	1	GB1
Y2H	Y3H	2	3	-0.0659056	-0.0705752	-0.0696522	-0.0562456	-0.0611215	-0.0707213	-0.0602184	-0.0562523	-0.064259	-0.067366	10	-0.0642317	0.00555369	0.0217705	Binding	-0.0386714	0.00334366	0.0131071	1	GB1
Y2I	Y3I	2	3	0.73158	0.75284	0.756685	0.751711	0.767789	0.734355	0.765994	0.754433	0.72399	0.733205	10	0.747258	0.0153299	0.0600934	Binding	0.449895	0.00922956	0.0361799	1	GB1
Y2K	Y3K	2	3	1.20191	1.09863	0.960258	0.982364	0.916982	1.19188	1.14232	1.0931	1.0569	1.00079	10	1.06451	0.0981124	0.3846	Binding	0.640901	0.0590696	0.231553	1	GB1
Y2L	Y3L	2	3	0.16474	0.166051	0.152396	0.159853	0.165587	0.174818	0.191337	0.185034	0.176197	0.166801	10	0.170281	0.0116808	0.0457889	Binding	0.10252	0.00703258	0.0275677	1	GB1
Y2M	Y3M	2	3	0.306698	0.328558	0.288374	0.306007	0.293137	0.309305	0.311281	0.327627	0.289884	0.33451	10	0.309538	0.0164635	0.0645369	Binding	0.186361	0.00991202	0.0388551	1	GB1
Y2N	Y3N	2	3	0.29494	0.303996	0.280209	0.262586	0.356496	0.446102	0.387045	0.358734	0.349486	0.431283	10	0.347088	0.0622794	0.244135	Binding	0.208968	0.037496	0.146984	1	GB1
Y2P	Y3P	2	3	0.739969	0.621108	0.440151	0.401098	0.378342	0.470899	0.580101	0.678887	0.62645	0.742963	10	0.567997	0.136815	0.536315	Binding	0.341969	0.082371	0.322894	1	GB1
Y2Q	Y3Q	2	3	0.399085	0.368275	0.292919	0.29597	0.284164	0.389282	0.391728	0.353905	0.374346	0.459672	10	0.360935	0.055757	0.218568	Binding	0.217305	0.0335691	0.131591	1	GB1
Y2R	Y3R	2	3	0.735133	0.700926	0.530044	0.654857	0.733931	0.673484	0.720854	0.763987	0.71366	0.861998	10	0.708887	0.0844473	0.331033	Binding	0.426793	0.0508424	0.199302	1	GB1
Y2S	Y3S	2	3	0.0393952	0.0449297	-0.134071	-0.0390216	-0.0324539	-0.0728373	-0.00453737	0.0064884	0.0603746	0.0864338	10	-0.0045299	0.0669993	0.262637	Binding	-0.00272728	0.0403377	0.158124	1	GB1
Y2T	Y3T	2	3	0.357059	0.117941	0.0242264	0.146436	0.0633425	0.114693	0.275861	0.309177	0.304323	0.408295	10	0.212135	0.133995	0.525259	Binding	0.127719	0.080673	0.316238	1	GB1
Y2V	Y3V	2	3	0.62232	0.67389	0.607954	0.625672	0.639341	0.6559	0.651799	0.700317	0.65633	0.638697	10	0.647222	0.0268137	0.10511	Binding	0.389667	0.0161435	0.0632824	1	GB1
Y2W	Y3W	2	3	0.00702525	0.0015972	5.20657e-05	0.0020305	-0.0134331	-0.00177469	-0.00738101	-0.00314411	-0.00416126	0.00484613	10	-0.0014343	0.00600206	0.0235281	Binding	-0.000863537	0.0036136	0.0141653	1	GB1
K3A	K4A	3	4	0.23832	0.243262	0.237704	0.244821	0.236015	0.249608	0.247314	0.247892	0.244691	0.235767	10	0.242539	0.00517873	0.0203006	Binding	0.146024	0.00311791	0.0122222	1	GB1
K3C	K4C	3	4	0.249715	0.235743	0.229981	0.239172	0.237552	0.23111	0.229701	0.212245	0.238018	0.238379	10	0.234162	0.00966491	0.0378864	Binding	0.14098	0.00581886	0.0228099	1	GB1
K3D	K4D	3	4	0.237751	0.197225	0.228814	0.217417	0.212765	0.217985	0.243142	0.218495	0.225188	0.209647	10	0.220843	0.0134965	0.0529063	Binding	0.132961	0.00812572	0.0318528	1	GB1
K3E	K4E	3	4	0.273572	0.223211	0.218332	0.240705	0.245263	0.208232	0.236943	0.227225	0.258723	0.245906	10	0.237811	0.0195105	0.076481	Binding	0.143177	0.0117465	0.0460462	1	GB1
K3F	K4F	3	4	0.213018	0.203769	0.202432	0.211806	0.208663	0.210547	0.203039	0.19987	0.203803	0.205539	10	0.206249	0.00446219	0.0174918	Binding	0.124174	0.00268651	0.0105311	1	GB1
K3G	K4G	3	4	0.361995	0.363536	0.360609	0.370883	0.360439	0.366389	0.373112	0.376906	0.366408	0.349924	10	0.36502	0.00763491	0.0299289	Binding	0.219764	0.00459668	0.018019	1	GB1
K3H	K4H	3	4	0.228487	0.231659	0.235047	0.225253	0.222867	0.23593	0.23956	0.223317	0.234698	0.233282	10	0.23101	0.00575209	0.0225482	Binding	0.139082	0.00346311	0.0135754	1	GB1
K3I	K4I	3	4	0.0558459	0.0556067	0.0576606	0.0628012	0.069787	0.0646506	0.0583295	0.0558779	0.0643745	0.0651224	10	0.0610056	0.00497031	0.0194836	Binding	0.0367291	0.00299243	0.0117303	1	GB1
K3L	K4L	3	4	-0.127324	-0.130587	-0.129033	-0.123858	-0.13128	-0.137065	-0.136276	-0.126659	-0.132398	-0.125754	10	-0.130024	0.00437212	0.0171387	Binding	-0.0782821	0.00263228	0.0103185	1	GB1
K3M	K4M	3	4	0.0743245	0.0813301	0.0744305	0.0764902	0.07536	0.0799692	0.0819683	0.0745336	0.0811713	0.0828613	10	0.0782439	0.00351702	0.0137867	Binding	0.0471076	0.00211746	0.00830044	1	GB1
K3N	K4N	3	4	0.257474	0.26277	0.251935	0.255494	0.261786	0.264375	0.259727	0.25588	0.259229	0.264131	10	0.25928	0.00409959	0.0160704	Binding	0.156103	0.0024682	0.00967534	1	GB1
K3P	K4P	3	4	0.634932	0.685573	0.609837	0.424199	0.53666	0.536908	0.550838	0.4246	0.428456	0.619955	10	0.545196	0.0945814	0.370759	Binding	0.328241	0.0569438	0.22322	1	GB1
K3Q	K4Q	3	4	0.134453	0.137641	0.139544	0.122047	0.121854	0.139417	0.140399	0.143406	0.137515	0.122549	10	0.133882	0.00841102	0.0329712	Binding	0.0806053	0.00506395	0.0198507	1	GB1
K3R	K4R	3	4	0.0648157	0.0653748	0.0680515	0.0669898	0.0624379	0.0593514	0.0694551	0.062829	0.0650149	0.0649824	10	0.0649303	0.00291413	0.0114234	Binding	0.039092	0.00175448	0.00687758	1	GB1
K3S	K4S	3	4	0.233731	0.228569	0.221406	0.221875	0.228773	0.226228	0.232868	0.225059	0.231938	0.224445	10	0.227489	0.00441938	0.017324	Binding	0.136962	0.00266074	0.0104301	1	GB1
K3T	K4T	3	4	0.162699	0.15775	0.158977	0.168671	0.168535	0.165984	0.168642	0.171424	0.168894	0.166047	10	0.165762	0.00454678	0.0178234	Binding	0.099799	0.00273744	0.0107308	1	GB1
K3V	K4V	3	4	0.0608202	0.0640103	0.0693618	0.0712907	0.06508	0.0563306	0.0564178	0.0624537	0.0742834	0.0603239	10	0.0640373	0.00606565	0.0237774	Binding	0.0385543	0.00365189	0.0143154	1	GB1
K3W	K4W	3	4	0.131408	0.123309	0.130141	0.122625	0.136137	0.145243	0.126387	0.127167	0.130296	0.129421	10	0.130213	0.00660173	0.0258788	Binding	0.0783963	0.00397464	0.0155806	1	GB1
K3Y	K4Y	3	4	0.220687	0.215662	0.212491	0.210811	0.21819	0.207735	0.206939	0.210958	0.213476	0.214505	10	0.213145	0.00433416	0.0169899	Binding	0.128327	0.00260943	0.010229	1	GB1
L4A	L5A	4	5	0.336233	0.332963	0.32912	0.333016	0.337884	0.337524	0.341422	0.341362	0.326287	0.329832	10	0.334564	0.00517821	0.0202986	Binding	0.201428	0.0031176	0.012221	1	GB1
L4C	L5C	4	5	0.192658	0.205704	0.209152	0.198022	0.199022	0.200992	0.204323	0.202999	0.204115	0.206784	10	0.202377	0.00483274	0.0189443	Binding	0.121843	0.0029096	0.0114056	1	GB1
L4D	L5D	4	5	4.19852	4.2527	4.18999	4.12864	4.37015	3.09975	4.48756	4.3715	4.24721	4.26446	10	4.16105	0.387413	1.51866	Binding	2.50521	0.233246	0.914325	1	GB1
L4E	L5E	4	5	2.16439	2.93429	2.0795	1.77021	2.46427	3.27018	2.70544	1.93161	2.50587	2.38209	10	2.42079	0.462068	1.81131	Binding	1.45746	0.278193	1.09052	1	GB1
L4F	L5F	4	5	0.458007	0.465961	0.464289	0.457293	0.458223	0.460827	0.470849	0.463713	0.472043	0.455566	10	0.462677	0.00571128	0.0223882	Binding	0.27856	0.00343854	0.0134791	1	GB1
L4G	L5G	4	5	0.623074	0.619343	0.600757	0.586042	0.61559	0.599859	0.62116	0.593335	0.604106	0.654256	10	0.611752	0.0194839	0.076377	Binding	0.368312	0.0117305	0.0459836	1	GB1
L4H	L5H	4	5	0.486009	0.468936	0.406806	0.469761	0.488549	0.484068	0.526691	0.557168	0.504749	0.557621	10	0.495036	0.0449966	0.176387	Binding	0.298042	0.0270907	0.106195	1	GB1
L4I	L5I	4	5	0.922636	0.941524	0.931679	0.934377	0.938429	0.949507	0.940567	0.927596	0.916429	0.930035	10	0.933278	0.00974545	0.0382022	Binding	0.56189	0.00586735	0.023	1	GB1
L4K	L5K	4	5	1.50703	1.42675	1.21828	1.30977	1.44935	1.3132	1.82621	1.6035	1.83714	1.70444	10	1.51957	0.217863	0.854025	Binding	0.914871	0.131167	0.514175	1	GB1
L4M	L5M	4	5	0.62075	0.63573	0.632107	0.637103	0.636072	0.618893	0.622548	0.619466	0.612626	0.62442	10	0.625971	0.00863267	0.0338401	Binding	0.376873	0.00519739	0.0203738	1	GB1
L4N	L5N	4	5	-0.181144	-0.188663	-0.20872	-0.203286	-0.211221	-0.180631	-0.180407	-0.197398	-0.180034	-0.0970897	10	-0.182859	0.0325129	0.127451	Binding	-0.110092	0.0195748	0.076733	1	GB1
L4P	L5P	4	5	3.57077	3.60835	3.66655	3.66181	3.62564	3.63079	3.59104	3.64034	3.62141	3.69026	10	3.6307	0.0360101	0.141159	Binding	2.1859	0.0216802	0.0849866	1	GB1
L4Q	L5Q	4	5	0.455968	0.455462	0.446578	0.442465	0.427161	0.445538	0.461435	0.489924	0.481173	0.508816	10	0.461452	0.024765	0.0970786	Binding	0.277822	0.01491	0.0584472	1	GB1
L4R	L5R	4	5	1.16667	1.24429	1.27766	1.29928	1.29237	1.12953	1.27562	1.36052	1.49371	1.55017	10	1.30898	0.130834	0.512868	Binding	0.788087	0.0787699	0.308778	1	GB1
L4S	L5S	4	5	0.0714078	0.0617161	0.0280195	0.0554977	0.0757642	0.0715288	0.0938653	0.0670991	0.0849628	0.0997728	10	0.0709634	0.0204338	0.0801003	Binding	0.0427243	0.0123024	0.0482253	1	GB1
L4T	L5T	4	5	-0.0371593	-0.0788217	-0.133517	-0.0990736	-0.0859069	-0.073764	-0.0386708	-0.0451146	-0.0334906	-0.0191553	10	-0.0644674	0.035771	0.140222	Binding	-0.0388133	0.0215363	0.0844224	1	GB1
L4V	L5V	4	5	0.234417	0.237299	0.230741	0.228901	0.22517	0.225934	0.229746	0.227195	0.223683	0.233246	10	0.229633	0.00436453	0.017109	Binding	0.138253	0.00262772	0.0103006	1	GB1
L4W	L5W	4	5	1.64247	1.65692	1.6545	1.67644	1.65097	1.65476	1.64397	1.64633	1.6371	1.64861	10	1.65121	0.0108069	0.0423631	Binding	0.994127	0.00650642	0.0255052	1	GB1
L4Y	L5Y	4	5	1.25086	1.26601	1.27301	1.22957	1.27437	1.27191	1.25825	1.22545	1.21261	1.24252	10	1.25046	0.022113	0.0866829	Binding	0.752851	0.0133134	0.0521884	1	GB1
I5A	I6A	5	6	0.284969	0.276276	0.260963	0.267859	0.253638	0.254482	0.285222	0.25573	0.283929	0.276211	10	0.269928	0.0130219	0.051046	Binding	0.162513	0.00784	0.0307328	1	GB1
I5C	I6C	5	6	0.181061	0.187527	0.18205	0.187953	0.185225	0.174846	0.179685	0.175655	0.187171	0.184809	10	0.182598	0.00477407	0.0187143	Binding	0.109935	0.00287428	0.0112672	1	GB1
I5D	I6D	5	6	0.25841	0.262074	0.277364	0.267855	0.257812	0.251945	0.273267	0.294267	0.280555	0.286861	10	0.271041	0.0138037	0.0541106	Binding	0.163183	0.00831069	0.0325779	1	GB1
I5E	I6E	5	6	-0.0128183	-0.00414584	-0.0402445	-0.0311663	-0.00298618	-0.00608514	-0.0042697	0.0023299	-0.0151386	0.00889372	10	-0.0105631	0.0150353	0.0589384	Binding	-0.00635963	0.00905218	0.0354845	1	GB1
I5F	I6F	5	6	-0.0879123	-0.087115	-0.0793127	-0.0705831	-0.0795478	-0.0682741	-0.0799384	-0.0832117	-0.081069	-0.0839956	10	-0.080096	0.00638935	0.0250462	Binding	-0.0482227	0.00384678	0.0150794	1	GB1
I5G	I6G	5	6	-0.0853343	-0.0936441	-0.119482	-0.0972308	-0.109662	-0.0951891	-0.0965161	-0.0966753	-0.108501	-0.0829826	10	-0.0985216	0.0111673	0.0437757	Binding	-0.059316	0.00672338	0.0263556	1	GB1
I5H	I6H	5	6	0.0172692	0.0226074	0.0262197	0.0237689	0.0186638	0.0224407	0.0208948	0.0246233	0.018245	0.0106322	10	0.0205365	0.00453408	0.0177736	Binding	0.0123642	0.00272979	0.0107008	1	GB1
I5K	I6K	5	6	0.028657	0.0279142	0.0301926	0.0493608	0.0318895	0.0353094	0.0320926	0.0179204	0.0182303	0.0316614	10	0.0303228	0.00884015	0.0346534	Binding	0.0182562	0.00532231	0.0208635	1	GB1
I5L	I6L	5	6	-0.139236	-0.133525	-0.140939	-0.135734	-0.141901	-0.144816	-0.138088	-0.137735	-0.141839	-0.141489	10	-0.13953	0.00334274	0.0131035	Binding	-0.0840057	0.00201253	0.00788912	1	GB1
I5M	I6M	5	6	0.215817	0.211898	0.212822	0.221573	0.217939	0.204576	0.206909	0.207071	0.203688	0.196582	10	0.209888	0.00752536	0.0294994	Binding	0.126365	0.00453072	0.0177604	1	GB1
I5N	I6N	5	6	0.171902	0.17484	0.181273	0.178083	0.181552	0.186532	0.179122	0.181081	0.185622	0.1793	10	0.179931	0.00442925	0.0173627	Binding	0.108329	0.00266668	0.0104534	1	GB1
I5P	I6P	5	6	1.42451	2.71995	2.14999	2.12837	2.60906	2.96856	3.23677	1.68301	1.14148	1.07833	10	2.114	0.766248	3.00369	Binding	1.27276	0.461328	1.80841	1	GB1
I5Q	I6Q	5	6	0.0187995	0.0188636	0.0200216	0.021537	0.0179472	0.00896053	0.0141437	0.010655	0.0164594	0.0224072	10	0.0169795	0.0044709	0.0175259	Binding	0.0102227	0.00269175	0.0105517	1	GB1
I5R	I6R	5	6	0.0322393	0.0366506	0.037851	0.0304501	0.0285964	0.0295455	0.026004	0.0252196	0.0273801	0.0290142	10	0.0302951	0.00420381	0.0164789	Binding	0.0182395	0.00253095	0.00992133	1	GB1
I5S	I6S	5	6	0.229518	0.233613	0.230237	0.233772	0.233657	0.22932	0.230178	0.228157	0.230089	0.236528	10	0.231507	0.00268233	0.0105147	Binding	0.139381	0.00161493	0.00633051	1	GB1
I5T	I6T	5	6	0.0170155	0.0207561	0.0223347	0.0182191	0.030572	0.0247611	0.0226297	0.0184917	0.0189645	0.0191367	10	0.0212881	0.00404078	0.0158399	Binding	0.0128167	0.0024328	0.00953656	1	GB1
I5V	I6V	5	6	0.0663055	0.0822435	0.0709015	0.0660433	0.081988	0.06658	0.0808386	0.0662014	0.0639638	0.0917172	10	0.0736783	0.00966155	0.0378733	Binding	0.0443588	0.00581684	0.022802	1	GB1
I5W	I6W	5	6	-0.0442118	-0.0539617	-0.0403557	-0.0455873	-0.0494849	-0.0494998	-0.0422678	-0.0479304	-0.0515525	-0.0575227	10	-0.0482375	0.0053146	0.0208332	Binding	-0.0290419	0.00319971	0.0125429	1	GB1
I5Y	I6Y	5	6	-0.15229	-0.163097	-0.15809	-0.162921	-0.156017	-0.161086	-0.157376	-0.155548	-0.153121	-0.158247	10	-0.157779	0.00374225	0.0146696	Binding	-0.0949927	0.00225306	0.008832	1	GB1
L6A	L7A	6	7	0.0826653	0.07248	0.0873605	0.0998328	0.104925	0.0983	0.0872095	0.0860748	0.0880476	0.0729106	10	0.0879806	0.0107203	0.0420234	Binding	0.0529697	0.00645425	0.0253007	1	GB1
L6C	L7C	6	7	0.0363845	0.0452004	0.0367219	0.0583173	0.0364462	0.0245235	0.0313962	0.0423153	0.0447668	0.0426862	10	0.0398758	0.00911474	0.0357298	Binding	0.0240077	0.00548763	0.0215115	1	GB1
L6D	L7D	6	7	1.63886	1.69401	1.63938	1.78403	1.70676	1.7885	1.77081	1.71427	1.70437	1.58383	10	1.70248	0.067543	0.264769	Binding	1.025	0.040665	0.159407	1	GB1
L6E	L7E	6	7	0.832218	0.883185	0.856304	0.789857	0.791763	0.796614	0.833136	0.791203	0.811703	0.789782	10	0.817577	0.0327235	0.128276	Binding	0.492231	0.0197015	0.07723	1	GB1
L6F	L7F	6	7	0.675395	0.669559	0.690332	0.67872	0.680046	0.69424	0.67226	0.670574	0.681103	0.665114	10	0.677734	0.00919894	0.0360598	Binding	0.408037	0.00553832	0.0217102	1	GB1
L6G	L7G	6	7	0.692508	0.718048	0.701345	0.699882	0.661814	0.653428	0.667538	0.674846	0.706663	0.724679	10	0.690075	0.0244171	0.095715	Binding	0.415467	0.0147006	0.0576263	1	GB1
L6H	L7H	6	7	1.49507	1.51057	1.47717	1.45853	1.47803	1.46358	1.49475	1.48241	1.49002	1.49475	10	1.48449	0.0157889	0.0618924	Binding	0.893753	0.00950587	0.037263	1	GB1
L6I	L7I	6	7	-0.289195	-0.303568	-0.295914	-0.29747	-0.30656	-0.305396	-0.301407	-0.300154	-0.295057	-0.302039	10	-0.299676	0.0053152	0.0208356	Binding	-0.180423	0.00320007	0.0125443	1	GB1
L6K	L7K	6	7	0.619983	0.639748	0.655077	0.663483	0.648755	0.652035	0.690997	0.641872	0.613899	0.609506	10	0.643536	0.0247013	0.0968291	Binding	0.387448	0.0148717	0.058297	1	GB1
L6M	L7M	6	7	0.545968	0.55134	0.550767	0.55339	0.544749	0.552907	0.547799	0.544584	0.558381	0.549615	10	0.54995	0.00435506	0.0170718	Binding	0.331103	0.00262201	0.0102783	1	GB1
L6N	L7N	6	7	0.776008	0.784178	0.782515	0.80299	0.809829	0.826486	0.820506	0.81555	0.81939	0.790727	10	0.802818	0.0182073	0.0713727	Binding	0.483345	0.0109619	0.0429707	1	GB1
L6P	L7P	6	7	0.230131	0.200258	0.186665	0.209593	0.21949	0.237147	0.26457	0.314159	0.286112	0.265004	10	0.241313	0.0404315	0.158492	Binding	0.145285	0.0243422	0.0954216	1	GB1
L6Q	L7Q	6	7	0.898707	0.882808	0.913184	0.920043	0.915916	0.912635	0.872505	0.889344	0.87382	0.883484	10	0.896244	0.0181733	0.0712394	Binding	0.539594	0.0109414	0.0428905	1	GB1
L6R	L7R	6	7	1.05914	1.02382	1.01383	1.03077	1.05407	1.05904	1.03334	1.03066	1.03895	1.04933	10	1.03929	0.0155406	0.0609193	Binding	0.625718	0.00935641	0.0366771	1	GB1
L6S	L7S	6	7	0.300319	0.30764	0.279652	0.29534	0.308987	0.300307	0.325388	0.29998	0.302418	0.301953	10	0.302198	0.0114552	0.0449044	Binding	0.181942	0.00689674	0.0270352	1	GB1
L6T	L7T	6	7	0.152788	0.152975	0.14988	0.164698	0.169432	0.166043	0.167383	0.155863	0.156498	0.15624	10	0.15918	0.00701285	0.0274904	Binding	0.0958359	0.00422216	0.0165509	1	GB1
L6V	L7V	6	7	-0.0951481	-0.0990089	-0.0898635	-0.0799646	-0.089093	-0.0905859	-0.0786006	-0.0970906	-0.0873937	-0.0963188	10	-0.0903068	0.00695668	0.0272702	Binding	-0.0543702	0.00418835	0.0164183	1	GB1
L6W	L7W	6	7	1.51494	1.47567	1.5213	1.49194	1.50747	1.49875	1.52218	1.53327	1.5178	1.55363	10	1.5137	0.0218782	0.0857625	Binding	0.911337	0.013172	0.0516342	1	GB1
L6Y	L7Y	6	7	1.15978	1.17312	1.14422	1.14262	1.12193	1.12618	1.13432	1.15717	1.14395	1.15281	10	1.14561	0.0157147	0.0616016	Binding	0.689727	0.0094612	0.0370879	1	GB1
N7A	N8A	7	8	0.0832122	0.0920217	0.0845638	0.0872609	0.0886448	0.0896881	0.0757641	0.0777	0.076091	0.084894	10	0.0839841	0.00578039	0.0226591	Binding	0.0505635	0.00348015	0.0136422	1	GB1
N7C	N8C	7	8	0.0282518	0.0267673	0.0345697	0.0328075	0.0345038	0.027375	0.0279542	0.0306994	0.0426717	0.0425723	10	0.0328173	0.00590087	0.0231314	Binding	0.019758	0.00355268	0.0139265	1	GB1
N7D	N8D	7	8	0.131844	0.135047	0.125815	0.12286	0.127861	0.133295	0.13432	0.129976	0.138186	0.131846	10	0.131105	0.00459077	0.0179958	Binding	0.0789332	0.00276393	0.0108346	1	GB1
N7E	N8E	7	8	0.139244	0.135932	0.139205	0.140117	0.14159	0.137938	0.130089	0.134429	0.139688	0.14345	10	0.138168	0.00383342	0.015027	Binding	0.0831856	0.00230795	0.00904718	1	GB1
N7F	N8F	7	8	-0.218265	-0.209665	-0.211351	-0.212948	-0.223125	-0.222154	-0.213984	-0.211604	-0.212404	-0.222274	10	-0.215777	0.00516412	0.0202434	Binding	-0.129911	0.00310912	0.0121877	1	GB1
N7G	N8G	7	8	0.161472	0.157407	0.159408	0.154016	0.163275	0.156893	0.159512	0.155266	0.15857	0.163561	10	0.158938	0.00318908	0.0125012	Binding	0.0956904	0.00192002	0.00752648	1	GB1
N7H	N8H	7	8	-0.0666308	-0.0798446	-0.0820116	-0.0858703	-0.0825379	-0.0845759	-0.0851561	-0.0769253	-0.0665572	-0.0745674	10	-0.0784677	0.0072067	0.0282503	Binding	-0.0472423	0.00433887	0.0170084	1	GB1
N7I	N8I	7	8	0.174253	0.165065	0.162574	0.162811	0.147074	0.148174	0.164031	0.161439	0.166941	0.165687	10	0.161805	0.00827672	0.0324447	Binding	0.0974164	0.00498309	0.0195337	1	GB1
N7K	N8K	7	8	-0.0807259	-0.0783082	-0.0722567	-0.0673917	-0.0780536	-0.0787873	-0.06874	-0.0673647	-0.0573955	-0.065976	10	-0.0715	0.00744717	0.0291929	Binding	-0.0430473	0.00448365	0.0175759	1	GB1
N7L	N8L	7	8	0.119357	0.120956	0.114721	0.115239	0.118995	0.122927	0.124516	0.121191	0.120901	0.118349	10	0.119715	0.00309086	0.0121162	Binding	0.0720759	0.00186088	0.00729467	1	GB1
N7M	N8M	7	8	0.266099	0.259037	0.270939	0.270582	0.274622	0.274696	0.260951	0.259501	0.274924	0.266169	10	0.267752	0.00632927	0.0248108	Binding	0.161203	0.00381061	0.0149376	1	GB1
N7P	N8P	7	8	2.0425	2.0389	2.03008	2.02933	2.01774	1.98225	2.01558	1.98777	1.97933	2.06098	10	2.01845	0.027588	0.108145	Binding	1.21523	0.0166097	0.0651099	1	GB1
N7Q	N8Q	7	8	0.0233759	0.0221035	0.0176904	0.0238267	0.0270277	0.026659	0.0218189	0.0283336	0.0272056	0.0283893	10	0.0246431	0.00348024	0.0136425	Binding	0.0148366	0.00209531	0.00821363	1	GB1
N7R	N8R	7	8	-0.129755	-0.130725	-0.134321	-0.131489	-0.125417	-0.13349	-0.128343	-0.124458	-0.132923	-0.133724	10	-0.130465	0.00346998	0.0136023	Binding	-0.0785476	0.00208914	0.00818942	1	GB1
N7S	N8S	7	8	0.135267	0.134346	0.133508	0.140071	0.141896	0.136136	0.135693	0.128277	0.136302	0.134533	10	0.135603	0.0036703	0.0143876	Binding	0.0816412	0.00220974	0.00866219	1	GB1
N7T	N8T	7	8	0.333323	0.335636	0.327134	0.320255	0.322126	0.329895	0.327387	0.33064	0.332297	0.334635	10	0.329333	0.00513744	0.0201388	Binding	0.198278	0.00309305	0.0121248	1	GB1
N7V	N8V	7	8	0.168424	0.176921	0.173713	0.179757	0.17284	0.162439	0.163226	0.155011	0.16141	0.173023	10	0.168676	0.00789226	0.0309377	Binding	0.101553	0.00475162	0.0186264	1	GB1
N7W	N8W	7	8	-0.0536413	-0.0560972	-0.0552905	-0.0618278	-0.0487508	-0.0605783	-0.0575939	-0.053005	-0.0546216	-0.053512	10	-0.0554918	0.0038089	0.0149309	Binding	-0.0334095	0.00229319	0.0089893	1	GB1
N7Y	N8Y	7	8	-0.243701	-0.251071	-0.241163	-0.242896	-0.23769	-0.236734	-0.24632	-0.251675	-0.237757	-0.255657	10	-0.244466	0.00657384	0.0257695	Binding	-0.147184	0.00395785	0.0155148	1	GB1
G8A	G9A	8	9	0.205654	0.206996	0.20237	0.193126	0.183629	0.183779	0.184436	0.182132	0.191326	0.202348	10	0.19358	0.00997196	0.0390901	Binding	0.116547	0.00600373	0.0235346	1	GB1
G8C	G9C	8	9	0.308654	0.308932	0.317937	0.309147	0.325931	0.325184	0.330991	0.312612	0.322868	0.303769	10	0.316603	0.00923118	0.0361862	Binding	0.190614	0.00555774	0.0217863	1	GB1
G8D	G9D	8	9	1.07268	1.07552	1.04527	1.065	1.05568	1.07023	1.06326	1.09174	1.09911	1.09931	10	1.07378	0.0181397	0.0711078	Binding	0.64648	0.0109212	0.0428112	1	GB1
G8E	G9E	8	9	1.13729	1.10345	1.11976	1.11756	1.13004	1.13072	1.16215	1.10572	1.12692	1.10937	10	1.1243	0.0174833	0.0685344	Binding	0.676897	0.010526	0.0412619	1	GB1
G8F	G9F	8	9	0.816957	0.812221	0.802269	0.798333	0.815807	0.791041	0.787782	0.783938	0.806593	0.81171	10	0.802665	0.0119805	0.0469636	Binding	0.483253	0.00721299	0.0282749	1	GB1
G8H	G9H	8	9	0.906089	0.905664	0.93536	0.922739	0.910298	0.932068	0.898501	0.896636	0.899033	0.907276	10	0.911367	0.01393	0.0546054	Binding	0.548698	0.00838668	0.0328758	1	GB1
G8I	G9I	8	9	1.07351	1.08394	1.08155	1.06532	1.09334	1.08906	1.09352	1.08654	1.07141	1.07432	10	1.08125	0.00972691	0.0381295	Binding	0.650979	0.00585619	0.0229563	1	GB1
G8K	G9K	8	9	1.1189	1.12225	1.1042	1.12527	1.09082	1.11865	1.11482	1.12152	1.11196	1.12896	10	1.11573	0.0112018	0.0439112	Binding	0.67174	0.00674419	0.0264372	1	GB1
G8L	G9L	8	9	0.94663	0.957047	0.95678	0.954453	0.942673	0.926756	0.931568	0.9205	0.934949	0.940735	10	0.941209	0.0127817	0.0501044	Binding	0.566665	0.00769539	0.0301659	1	GB1
G8M	G9M	8	9	1.08519	1.06846	1.06772	1.07612	1.08352	1.0847	1.09075	1.08414	1.09049	1.10578	10	1.08369	0.0112131	0.0439555	Binding	0.652446	0.00675099	0.0264639	1	GB1
G8N	G9N	8	9	1.15873	1.15724	1.18507	1.17314	1.18983	1.18129	1.17753	1.16931	1.17017	1.18432	10	1.17466	0.0110161	0.043183	Binding	0.707218	0.00663235	0.0259988	1	GB1
G8P	G9P	8	9	0.763652	0.745814	0.761597	0.784434	0.785017	0.811125	0.797764	0.791926	0.783909	0.774438	10	0.779967	0.0191258	0.0749731	Binding	0.469588	0.0115149	0.0451384	1	GB1
G8Q	G9Q	8	9	1.09086	1.07835	1.10689	1.0968	1.09858	1.08658	1.09031	1.11868	1.09623	1.08769	10	1.0951	0.0113527	0.0445025	Binding	0.659315	0.00683501	0.0267932	1	GB1
G8R	G9R	8	9	0.811323	0.809809	0.80115	0.804351	0.795495	0.775444	0.784104	0.78139	0.799691	0.814789	10	0.797755	0.0134797	0.0528405	Binding	0.480297	0.00811562	0.0318132	1	GB1
G8S	G9S	8	9	0.581607	0.582965	0.572837	0.571468	0.565647	0.574853	0.574079	0.57479	0.578246	0.578295	10	0.575479	0.00507436	0.0198915	Binding	0.346473	0.00305507	0.0119759	1	GB1
G8T	G9T	8	9	0.727515	0.738958	0.74396	0.743707	0.721989	0.73145	0.726832	0.733928	0.726703	0.733875	10	0.732892	0.00747734	0.0293112	Binding	0.441246	0.00450181	0.0176471	1	GB1
G8V	G9V	8	9	1.03876	1.04701	1.03475	1.03354	1.03302	1.03991	1.04494	1.03806	1.03003	1.03008	10	1.03701	0.00582637	0.0228394	Binding	0.624344	0.00350783	0.0137507	1	GB1
G8W	G9W	8	9	0.786671	0.787212	0.786868	0.768015	0.764379	0.781482	0.783029	0.786708	0.783114	0.804602	10	0.783208	0.0110542	0.0433324	Binding	0.471539	0.00665529	0.0260888	1	GB1
G8Y	G9Y	8	9	0.789244	0.7982	0.797363	0.774475	0.809361	0.804848	0.794064	0.776546	0.786061	0.784345	10	0.791451	0.0114616	0.0449293	Binding	0.476502	0.00690056	0.0270502	1	GB1
K9A	K10A	9	10	0.138199	0.138158	0.133772	0.135392	0.132985	0.133975	0.131455	0.125943	0.134246	0.134553	10	0.133868	0.0034887	0.0136757	Binding	0.0805966	0.00210041	0.0082336	1	GB1
K9C	K10C	9	10	0.0831697	0.0823807	0.080008	0.0915586	0.0807779	0.073147	0.0724507	0.0784101	0.0797732	0.0786389	10	0.0800315	0.00535723	0.0210004	Binding	0.0481838	0.00322538	0.0126435	1	GB1
K9D	K10D	9	10	0.12029	0.127605	0.121832	0.124404	0.125231	0.12245	0.123867	0.12318	0.124719	0.11898	10	0.123256	0.00250362	0.00981421	Binding	0.0742075	0.00150733	0.00590875	1	GB1
K9E	K10E	9	10	0.175737	0.176713	0.176651	0.172072	0.164041	0.166404	0.170103	0.17107	0.174061	0.172199	10	0.171905	0.0042313	0.0165867	Binding	0.103497	0.0025475	0.0099862	1	GB1
K9F	K10F	9	10	0.123052	0.129934	0.130061	0.119758	0.129734	0.131146	0.142522	0.138952	0.125578	0.119163	10	0.12899	0.00758872	0.0297478	Binding	0.0776599	0.00456887	0.01791	1	GB1
K9G	K10G	9	10	0.348921	0.338601	0.33453	0.3423	0.340486	0.33873	0.33551	0.329952	0.331071	0.34231	10	0.338241	0.0057139	0.0223985	Binding	0.203642	0.00344011	0.0134852	1	GB1
K9H	K10H	9	10	0.0411569	0.0500231	0.0469213	0.0387295	0.0428473	0.044121	0.0473024	0.0343268	0.0450765	0.0468599	10	0.0437365	0.00465636	0.0182529	Binding	0.026332	0.00280341	0.0109894	1	GB1
K9I	K10I	9	10	0.0591753	0.0538268	0.0435793	0.0540982	0.0531595	0.0470629	0.0527941	0.0455928	0.058567	0.0512893	10	0.0519145	0.00517573	0.0202888	Binding	0.0312557	0.0031161	0.0122151	1	GB1
K9L	K10L	9	10	0.0623525	0.0609108	0.0605613	0.0599669	0.0554736	0.053645	0.057228	0.0547161	0.0595618	0.0639529	10	0.0588369	0.0034229	0.0134178	Binding	0.0354234	0.00206079	0.00807831	1	GB1
K9M	K10M	9	10	0.300988	0.295541	0.290473	0.277465	0.286203	0.288986	0.295317	0.287283	0.285996	0.292458	10	0.290071	0.00651408	0.0255352	Binding	0.17464	0.00392187	0.0153737	1	GB1
K9N	K10N	9	10	-0.0140499	-0.011163	-0.00865187	-0.00659686	-0.00441581	-0.0181317	-0.017139	-0.0127895	-0.0122225	-0.00880352	10	-0.0113964	0.00439799	0.0172401	Binding	-0.00686131	0.00264786	0.0103796	1	GB1
K9P	K10P	9	10	0.563314	0.574997	0.575036	0.580415	0.560216	0.568458	0.576577	0.581076	0.557913	0.571952	10	0.570995	0.00821619	0.0322075	Binding	0.343774	0.00494665	0.0193909	1	GB1
K9Q	K10Q	9	10	0.114892	0.113147	0.109697	0.103328	0.113473	0.118221	0.117849	0.122103	0.109233	0.107637	10	0.112958	0.00562585	0.0220533	Binding	0.0680076	0.00338711	0.0132775	1	GB1
K9R	K10R	9	10	-0.202568	-0.204427	-0.207029	-0.20663	-0.203282	-0.208991	-0.200648	-0.20506	-0.209632	-0.212292	10	-0.206056	0.00356403	0.013971	Binding	-0.124058	0.00214576	0.00841139	1	GB1
K9S	K10S	9	10	0.158639	0.166878	0.160463	0.165479	0.165477	0.161468	0.165889	0.166569	0.163432	0.16021	10	0.16345	0.00302119	0.0118431	Binding	0.0984071	0.00181894	0.00713025	1	GB1
K9T	K10T	9	10	0.0522977	0.0498852	0.0556691	0.0523521	0.0528295	0.0537739	0.0597796	0.0513312	0.0560731	0.05092	10	0.0534911	0.00295284	0.0115751	Binding	0.0322049	0.00177779	0.00696894	1	GB1
K9V	K10V	9	10	0.0431409	0.0282293	0.0407494	0.0282489	0.0316833	0.0293245	0.0303814	0.0273529	0.03546	0.0361364	10	0.0330707	0.00555831	0.0217886	Binding	0.0199106	0.00334644	0.0131181	1	GB1
K9W	K10W	9	10	0.0319182	0.0340337	0.0402976	0.052783	0.0427234	0.0382819	0.0351945	0.0290753	0.045858	0.0367798	10	0.0386945	0.00703055	0.0275598	Binding	0.0232965	0.00423282	0.0165927	1	GB1
K9Y	K10Y	9	10	0.0666171	0.0799269	0.0799337	0.0787661	0.0863819	0.0737691	0.0823886	0.0785743	0.0812997	0.074394	10	0.0782052	0.00546533	0.0214241	Binding	0.0470843	0.00329046	0.0128986	1	GB1
T10A	T11A	10	11	0.659117	0.654022	0.650421	0.650967	0.642995	0.641496	0.650837	0.640699	0.658972	0.661072	10	0.65106	0.00745992	0.0292429	Binding	0.391978	0.00449133	0.017606	1	GB1
T10C	T11C	10	11	0.583621	0.566733	0.577784	0.580917	0.578637	0.586463	0.583119	0.58354	0.589326	0.597981	10	0.582812	0.00811025	0.0317922	Binding	0.350888	0.00488286	0.0191408	1	GB1
T10D	T11D	10	11	0.679544	0.67977	0.673005	0.677955	0.687685	0.677984	0.688081	0.675832	0.681607	0.686013	10	0.680747	0.00508075	0.0199165	Binding	0.409851	0.00305892	0.011991	1	GB1
T10E	T11E	10	11	0.709608	0.701198	0.700886	0.69547	0.696254	0.696177	0.707201	0.688824	0.698687	0.707631	10	0.700194	0.0064981	0.0254726	Binding	0.421559	0.00391225	0.015336	1	GB1
T10F	T11F	10	11	0.59212	0.596589	0.596374	0.607102	0.591071	0.598685	0.593654	0.591182	0.595253	0.590658	10	0.595269	0.00497513	0.0195025	Binding	0.358388	0.00299533	0.0117417	1	GB1
T10G	T11G	10	11	0.788052	0.786254	0.77576	0.779251	0.776787	0.777949	0.776444	0.766471	0.773949	0.78427	10	0.778519	0.00637336	0.0249836	Binding	0.468716	0.00383715	0.0150416	1	GB1
T10H	T11H	10	11	0.595347	0.595262	0.599618	0.597093	0.607513	0.59777	0.620024	0.607518	0.596583	0.605278	10	0.602201	0.00790702	0.0309955	Binding	0.362561	0.00476051	0.0186612	1	GB1
T10I	T11I	10	11	0.60329	0.622448	0.614946	0.608488	0.617616	0.618513	0.626613	0.622864	0.616971	0.621384	10	0.617313	0.00700803	0.0274715	Binding	0.37166	0.00421926	0.0165395	1	GB1
T10K	T11K	10	11	0.561859	0.578197	0.578793	0.570325	0.572163	0.571473	0.546479	0.56145	0.548301	0.566671	10	0.565571	0.0112044	0.0439211	Binding	0.340508	0.00674571	0.0264432	1	GB1
T10L	T11L	10	11	0.636829	0.630782	0.63449	0.628751	0.621001	0.622849	0.619486	0.627705	0.635396	0.637471	10	0.629476	0.00665884	0.0261026	Binding	0.378983	0.00400903	0.0157154	1	GB1
T10M	T11M	10	11	0.804598	0.795318	0.789703	0.811982	0.801259	0.824155	0.804801	0.793451	0.800608	0.805542	10	0.803142	0.00986595	0.0386745	Binding	0.48354	0.0059399	0.0232844	1	GB1
T10N	T11N	10	11	0.551725	0.554667	0.558212	0.565868	0.564427	0.573595	0.569614	0.576393	0.573925	0.558959	10	0.564738	0.00863183	0.0338368	Binding	0.340007	0.00519689	0.0203718	1	GB1
T10P	T11P	10	11	0.96499	0.96617	0.950684	0.958605	0.941553	0.958317	0.974742	0.95635	0.957761	0.959737	10	0.958891	0.00893341	0.035019	Binding	0.577311	0.00537846	0.0210835	1	GB1
T10Q	T11Q	10	11	0.610207	0.614009	0.625778	0.627106	0.628491	0.636373	0.626667	0.620247	0.623154	0.611874	10	0.62239	0.00829454	0.0325146	Binding	0.374717	0.00499382	0.0195758	1	GB1
T10R	T11R	10	11	0.564765	0.570916	0.571181	0.564901	0.558226	0.563554	0.558503	0.56043	0.557294	0.566088	10	0.563586	0.00499879	0.0195953	Binding	0.339313	0.00300958	0.0117975	1	GB1
T10S	T11S	10	11	0.270046	0.27088	0.262104	0.263927	0.26209	0.260972	0.263338	0.262167	0.259182	0.256028	10	0.263074	0.00450058	0.0176423	Binding	0.158386	0.00270963	0.0106217	1	GB1
T10V	T11V	10	11	0.572066	0.558153	0.560255	0.575228	0.580824	0.57595	0.593858	0.579727	0.579689	0.573385	10	0.574913	0.0102588	0.0402146	Binding	0.346133	0.00617644	0.0242116	1	GB1
T10W	T11W	10	11	0.563534	0.574408	0.573133	0.573281	0.568486	0.569021	0.553357	0.562863	0.563029	0.56609	10	0.56672	0.00640587	0.025111	Binding	0.3412	0.00385672	0.0151184	1	GB1
T10Y	T11Y	10	11	0.568424	0.556155	0.565128	0.544517	0.559231	0.559145	0.562229	0.550372	0.557722	0.560171	10	0.558309	0.00689105	0.0270129	Binding	0.336136	0.00414883	0.0162634	1	GB1
L11A	L12A	11	12	0.972436	0.981264	0.973692	0.979875	0.977512	0.992959	0.993689	0.98355	0.975429	0.979678	10	0.981008	0.00732997	0.0287335	Binding	0.590627	0.00441309	0.0172993	1	GB1
L11C	L12C	11	12	0.732883	0.739592	0.741602	0.748934	0.730093	0.733708	0.738875	0.722591	0.733054	0.735164	10	0.73565	0.00713082	0.0279528	Binding	0.442906	0.00429319	0.0168293	1	GB1
L11D	L12D	11	12	1.09071	1.09548	1.11406	1.13349	1.1261	1.12518	1.12326	1.12078	1.11391	1.09815	10	1.11411	0.0146055	0.0572535	Binding	0.670763	0.0087934	0.0344701	1	GB1
L11E	L12E	11	12	1.02659	1.03859	1.03827	1.03876	1.04481	1.03908	1.04892	1.03858	1.03196	1.05148	10	1.0397	0.00735895	0.0288471	Binding	0.625965	0.00443054	0.0173677	1	GB1
L11F	L12F	11	12	0.648854	0.650626	0.667677	0.658445	0.66248	0.656877	0.65155	0.650342	0.655146	0.650021	10	0.655202	0.006209	0.0243393	Binding	0.394471	0.0037382	0.0146537	1	GB1
L11G	L12G	11	12	0.985622	0.993989	0.986132	0.981179	0.985757	0.977572	0.984654	0.985055	0.988373	0.986527	10	0.985486	0.00427237	0.0167477	Binding	0.593323	0.00257223	0.0100831	1	GB1
L11H	L12H	11	12	0.994016	0.998081	1.00653	1.00077	1.00643	1.00604	0.993452	0.996741	0.981024	0.989103	10	0.997218	0.00826965	0.032417	Binding	0.600386	0.00497883	0.019517	1	GB1
L11I	L12I	11	12	0.542954	0.543769	0.540301	0.540244	0.543167	0.539039	0.533885	0.527582	0.529265	0.540654	10	0.538086	0.00581819	0.0228073	Binding	0.32396	0.00350291	0.0137314	1	GB1
L11K	L12K	11	12	0.924936	0.929283	0.926743	0.93212	0.943414	0.950498	0.933276	0.931018	0.930994	0.92566	10	0.932794	0.00813006	0.0318698	Binding	0.561599	0.00489479	0.0191876	1	GB1
L11M	L12M	11	12	0.79887	0.799521	0.791597	0.802857	0.797253	0.797845	0.789107	0.783397	0.788428	0.792336	10	0.794121	0.00609043	0.0238745	Binding	0.478109	0.00366681	0.0143739	1	GB1
L11N	L12N	11	12	1.09378	1.10744	1.10013	1.10164	1.10905	1.10801	1.11016	1.08784	1.08731	1.09589	10	1.10013	0.00863928	0.033866	Binding	0.662343	0.00520137	0.0203894	1	GB1
L11P	L12P	11	12	1.21615	1.22525	1.20175	1.21041	1.21361	1.21712	1.19627	1.21057	1.20933	1.22699	10	1.21274	0.00945722	0.0370723	Binding	0.730146	0.00569382	0.0223198	1	GB1
L11Q	L12Q	11	12	0.893881	0.895475	0.895221	0.895628	0.901561	0.898795	0.903532	0.899176	0.900705	0.896057	10	0.898003	0.003216	0.0126067	Binding	0.540653	0.00193623	0.00759002	1	GB1
L11R	L12R	11	12	0.952394	0.952419	0.939924	0.945298	0.94956	0.956309	0.949945	0.940967	0.937028	0.954257	10	0.94781	0.00662712	0.0259783	Binding	0.570639	0.00398993	0.0156405	1	GB1
L11S	L12S	11	12	1.00187	1.01219	1.01395	1.00831	1.00276	1.00084	1.00049	0.996292	0.994469	1.00069	10	1.00319	0.00639178	0.0250558	Binding	0.603979	0.00384824	0.0150851	1	GB1
L11T	L12T	11	12	0.889041	0.893296	0.899251	0.88237	0.892036	0.892155	0.889481	0.891738	0.884256	0.887892	10	0.890151	0.0047711	0.0187027	Binding	0.535926	0.00287249	0.0112602	1	GB1
L11V	L12V	11	12	0.695608	0.701335	0.705262	0.703754	0.702632	0.700635	0.701825	0.691362	0.693824	0.702406	10	0.699864	0.00461741	0.0181003	Binding	0.421361	0.00277996	0.0108975	1	GB1
L11W	L12W	11	12	1.02735	1.02814	1.02155	1.02347	1.01447	1.00988	1.02357	1.03135	1.0362	1.04117	10	1.02572	0.00938764	0.0367996	Binding	0.617544	0.00565193	0.0221556	1	GB1
L11Y	L12Y	11	12	1.1609	1.15691	1.14514	1.15173	1.15923	1.16379	1.15234	1.15502	1.15785	1.16403	10	1.15669	0.00586452	0.0229889	Binding	0.6964	0.0035308	0.0138407	1	GB1
K12A	K13A	12	13	0.117185	0.116174	0.113567	0.120973	0.120214	0.116588	0.111065	0.11659	0.117155	0.117344	10	0.116686	0.00285456	0.0111899	Binding	0.0702518	0.00171862	0.00673699	1	GB1
K12C	K13C	12	13	0.0101449	0.0191211	0.0144966	0.0231531	0.0276582	0.0165288	0.0103778	0.0237236	0.0291584	0.0182889	10	0.0192651	0.00663893	0.0260246	Binding	0.0115988	0.00399704	0.0156684	1	GB1
K12D	K13D	12	13	0.414305	0.403327	0.419512	0.423366	0.42553	0.419258	0.402031	0.416014	0.402074	0.421151	10	0.414657	0.00900051	0.035282	Binding	0.249649	0.00541885	0.0212419	1	GB1
K12E	K13E	12	13	0.198531	0.202766	0.185223	0.195509	0.202658	0.190491	0.194207	0.200427	0.206452	0.198869	10	0.197513	0.00633013	0.0248141	Binding	0.118915	0.00381112	0.0149396	1	GB1
K12F	K13F	12	13	0.211989	0.225367	0.208323	0.220063	0.210614	0.211601	0.210016	0.210286	0.210298	0.208762	10	0.212732	0.00551957	0.0216367	Binding	0.128078	0.00332312	0.0130266	1	GB1
K12G	K13G	12	13	0.25476	0.25561	0.248648	0.25533	0.247498	0.247676	0.245958	0.254828	0.26292	0.260246	10	0.253347	0.00573028	0.0224627	Binding	0.152531	0.00344998	0.0135239	1	GB1
K12H	K13H	12	13	0.232961	0.233685	0.234743	0.230649	0.231979	0.228933	0.239092	0.231502	0.232964	0.235361	10	0.233187	0.0028128	0.0110262	Binding	0.140393	0.00169348	0.00663844	1	GB1
K12I	K13I	12	13	0.183044	0.175128	0.178454	0.168554	0.166761	0.16392	0.178014	0.170217	0.178783	0.184482	10	0.174736	0.00702645	0.0275437	Binding	0.105202	0.00423035	0.016583	1	GB1
K12L	K13L	12	13	0.364995	0.371446	0.363084	0.371493	0.372465	0.372076	0.364592	0.366479	0.360253	0.365657	10	0.367254	0.00431661	0.0169211	Binding	0.221109	0.00259886	0.0101875	1	GB1
K12M	K13M	12	13	0.185481	0.179784	0.176913	0.185544	0.18515	0.182975	0.177346	0.179933	0.183183	0.186467	10	0.182278	0.00354118	0.0138814	Binding	0.109742	0.00213201	0.00835747	1	GB1
K12N	K13N	12	13	0.0358207	0.0333913	0.0354722	0.0372569	0.0381111	0.0289686	0.0298113	0.0275228	0.0379524	0.0403839	10	0.0344691	0.00437607	0.0171542	Binding	0.0207525	0.00263466	0.0103279	1	GB1
K12P	K13P	12	13	0.939885	0.954868	0.972494	0.971916	0.968468	0.95527	0.956392	0.955429	0.960681	0.95016	10	0.958556	0.0101844	0.039923	Binding	0.577109	0.00613166	0.0240361	1	GB1
K12Q	K13Q	12	13	0.127995	0.127227	0.121191	0.132811	0.126285	0.119345	0.125488	0.120501	0.129563	0.12247	10	0.125288	0.00434556	0.0170346	Binding	0.0754308	0.00261629	0.0102559	1	GB1
K12R	K13R	12	13	-0.105147	-0.107835	-0.109157	-0.0972629	-0.106342	-0.105328	-0.10629	-0.107926	-0.110571	-0.118842	10	-0.10747	0.00536416	0.0210275	Binding	-0.0647036	0.00322955	0.0126598	1	GB1
K12S	K13S	12	13	-0.201214	-0.200212	-0.210852	-0.201853	-0.215302	-0.209737	-0.205905	-0.203252	-0.206817	-0.202724	10	-0.205787	0.00490045	0.0192098	Binding	-0.123896	0.00295037	0.0115654	1	GB1
K12T	K13T	12	13	-0.269992	-0.277787	-0.271861	-0.264675	-0.26747	-0.271591	-0.278043	-0.272033	-0.268066	-0.267348	10	-0.270887	0.00438568	0.0171919	Binding	-0.16309	0.00264045	0.0103505	1	GB1
K12V	K13V	12	13	0.0897482	0.073871	0.0798953	0.0768292	0.0781907	0.0770679	0.0815783	0.0731953	0.0813755	0.0813918	10	0.0793143	0.00474283	0.0185919	Binding	0.0477521	0.00285547	0.0111935	1	GB1
K12W	K13W	12	13	-0.316585	-0.322601	-0.311999	-0.305719	-0.314109	-0.3174	-0.303299	-0.319305	-0.302997	-0.317043	10	-0.313106	0.00691066	0.0270898	Binding	-0.188509	0.00416064	0.0163097	1	GB1
K12Y	K13Y	12	13	0.372814	0.373533	0.383659	0.380331	0.378528	0.369202	0.381759	0.373373	0.380639	0.366283	10	0.376012	0.0057951	0.0227168	Binding	0.226382	0.003489	0.0136769	1	GB1
G13A	G14A	13	14	0.867856	0.884099	0.87972	0.860577	0.862655	0.871464	0.887435	0.875366	0.883601	0.877725	10	0.87505	0.00922046	0.0361442	Binding	0.526833	0.00555128	0.021761	1	GB1
G13C	G14C	13	14	0.849768	0.851786	0.896721	0.888746	0.887481	0.883637	0.873647	0.891876	0.875099	0.879332	10	0.877809	0.0159624	0.0625725	Binding	0.528495	0.00961032	0.0376725	1	GB1
G13D	G14D	13	14	1.11951	1.10658	1.10695	1.10462	1.10714	1.10396	1.11154	1.11026	1.11183	1.11608	10	1.10985	0.00502762	0.0197083	Binding	0.668195	0.00302693	0.0118656	1	GB1
G13E	G14E	13	14	0.832182	0.825901	0.827197	0.819262	0.832095	0.839085	0.834745	0.82845	0.824656	0.827452	10	0.829102	0.00561309	0.0220033	Binding	0.49917	0.00337942	0.0132473	1	GB1
G13F	G14F	13	14	1.15423	1.15187	1.176	1.17021	1.15889	1.15705	1.14188	1.17411	1.14176	1.15992	10	1.15859	0.0120651	0.0472952	Binding	0.697543	0.00726393	0.0284746	1	GB1
G13H	G14H	13	14	0.920207	0.934788	0.924799	0.92568	0.945634	0.942538	0.939797	0.944494	0.927441	0.929332	10	0.933471	0.00918172	0.0359923	Binding	0.562006	0.00552796	0.0216696	1	GB1
G13I	G14I	13	14	0.915862	0.925948	0.918463	0.924021	0.928636	0.905442	0.914121	0.905133	0.918462	0.919007	10	0.917509	0.007849	0.0307681	Binding	0.552397	0.00472558	0.0185243	1	GB1
G13K	G14K	13	14	1.1044	1.11187	1.11093	1.11482	1.1173	1.11801	1.10611	1.12035	1.1218	1.11218	10	1.11378	0.00577328	0.0226313	Binding	0.670562	0.00347587	0.0136254	1	GB1
G13L	G14L	13	14	1.1247	1.13038	1.12543	1.13034	1.11749	1.12179	1.13122	1.12719	1.1363	1.12877	10	1.12736	0.00531234	0.0208244	Binding	0.678741	0.00319835	0.0125375	1	GB1
G13M	G14M	13	14	1.36681	1.35725	1.36635	1.36273	1.35159	1.35997	1.36302	1.35216	1.35615	1.36806	10	1.36041	0.00597275	0.0234132	Binding	0.819049	0.00359596	0.0140962	1	GB1
G13N	G14N	13	14	0.890823	0.904745	0.898249	0.894368	0.891371	0.883668	0.887943	0.891507	0.881659	0.9044	10	0.892873	0.00780361	0.0305902	Binding	0.537564	0.00469825	0.0184171	1	GB1
G13P	G14P	13	14	1.30676	1.3004	1.32358	1.3063	1.29907	1.26957	1.29705	1.29369	1.3049	1.3084	10	1.30097	0.0137524	0.0539094	Binding	0.783265	0.00827979	0.0324568	1	GB1
G13Q	G14Q	13	14	0.922866	0.92738	0.921548	0.92301	0.923162	0.915238	0.933477	0.922541	0.928728	0.925574	10	0.924352	0.00486156	0.0190573	Binding	0.556516	0.00292696	0.0114737	1	GB1
G13R	G14R	13	14	1.02062	1.01919	1.02066	1.02944	1.02295	1.02238	1.00611	1.00076	0.998251	1.00819	10	1.01486	0.0106229	0.0416417	Binding	0.611005	0.00639562	0.0250708	1	GB1
G13S	G14S	13	14	0.909545	0.92093	0.917351	0.911025	0.910246	0.91979	0.924627	0.916679	0.90837	0.920759	10	0.915932	0.0057322	0.0224702	Binding	0.551447	0.00345113	0.0135284	1	GB1
G13T	G14T	13	14	0.835089	0.826066	0.832554	0.827016	0.847628	0.838635	0.844129	0.842283	0.832965	0.846776	10	0.837314	0.00780234	0.0305852	Binding	0.504114	0.00469748	0.0184141	1	GB1
G13V	G14V	13	14	0.840367	0.850804	0.837607	0.844774	0.851271	0.872154	0.866301	0.86322	0.850562	0.851338	10	0.85284	0.0111987	0.043899	Binding	0.513462	0.00674232	0.0264299	1	GB1
G13W	G14W	13	14	0.756415	0.744576	0.767739	0.770546	0.75919	0.750509	0.744654	0.726224	0.738107	0.743378	10	0.750134	0.0136264	0.0534153	Binding	0.451626	0.0082039	0.0321593	1	GB1
G13Y	G14Y	13	14	1.03844	1.03326	1.0372	1.02188	1.03853	1.04733	1.03423	1.01153	1.02031	1.01806	10	1.03008	0.0113924	0.0446581	Binding	0.62017	0.00685891	0.0268869	1	GB1
E14A	E15A	14	15	0.139815	0.13952	0.14383	0.145338	0.147494	0.142765	0.139447	0.139334	0.134324	0.139482	10	0.141135	0.00376499	0.0147588	Binding	0.0849718	0.00226676	0.00888568	1	GB1
E14C	E15C	14	15	-0.0399542	-0.051394	-0.0499092	-0.039089	-0.0388252	-0.0521438	-0.0496069	-0.0401574	-0.0454077	-0.0378513	10	-0.0444339	0.00584317	0.0229052	Binding	-0.0267519	0.00351795	0.0137904	1	GB1
E14D	E15D	14	15	0.352888	0.344298	0.343662	0.349608	0.350932	0.342091	0.345974	0.343956	0.342957	0.351721	10	0.346809	0.00405596	0.0158994	Binding	0.2088	0.00244194	0.00957239	1	GB1
E14F	E15F	14	15	-0.0294059	-0.0300438	-0.0256295	-0.0254993	-0.0295408	-0.0282713	-0.0200203	-0.0315448	-0.0217672	-0.0265603	10	-0.0268283	0.00371044	0.0145449	Binding	-0.0161523	0.00223391	0.00875693	1	GB1
E14G	E15G	14	15	0.488545	0.49045	0.489473	0.501527	0.500926	0.500754	0.501073	0.495741	0.495481	0.504386	10	0.496836	0.00573302	0.0224734	Binding	0.299125	0.00345163	0.0135304	1	GB1
E14H	E15H	14	15	-0.245732	-0.248279	-0.244631	-0.247462	-0.251457	-0.254475	-0.257145	-0.251776	-0.242154	-0.243759	10	-0.248687	0.00489982	0.0192073	Binding	-0.149725	0.00294999	0.011564	1	GB1
E14I	E15I	14	15	-0.103179	-0.1062	-0.111854	-0.100506	-0.105694	-0.112225	-0.101191	-0.110961	-0.0964754	-0.107627	10	-0.105591	0.00527831	0.020691	Binding	-0.0635724	0.00317786	0.0124572	1	GB1
E14K	E15K	14	15	0.0292019	0.0379935	0.0357555	0.0426735	0.0414439	0.0353378	0.0387739	0.0315256	0.0475197	0.0324719	10	0.0372697	0.00559368	0.0219272	Binding	0.0224386	0.00336773	0.0132015	1	GB1
E14L	E15L	14	15	0.135847	0.130369	0.131112	0.129198	0.125771	0.123494	0.121773	0.121386	0.123538	0.136414	10	0.12789	0.00554463	0.021735	Binding	0.0769978	0.00333821	0.0130858	1	GB1
E14M	E15M	14	15	0.221836	0.21925	0.220802	0.222462	0.219431	0.219425	0.221695	0.222653	0.212444	0.210114	10	0.219011	0.00429805	0.0168484	Binding	0.131858	0.00258769	0.0101437	1	GB1
E14N	E15N	14	15	0.193643	0.197564	0.191993	0.198445	0.199522	0.201624	0.202345	0.194292	0.201492	0.201228	10	0.198215	0.0037371	0.0146494	Binding	0.119337	0.00224996	0.00881985	1	GB1
E14P	E15P	14	15	0.868252	0.88506	0.872934	0.886487	0.843664	0.855555	0.856943	0.850909	0.850267	0.895966	10	0.866603	0.0179374	0.0703148	Binding	0.521748	0.0107994	0.0423338	1	GB1
E14Q	E15Q	14	15	-0.11033	-0.106552	-0.0984573	-0.105121	-0.107252	-0.108908	-0.107341	-0.105279	-0.101023	-0.106927	10	-0.105719	0.00355741	0.013945	Binding	-0.0636493	0.00214177	0.00839576	1	GB1
E14R	E15R	14	15	-0.140597	-0.136546	-0.139087	-0.138404	-0.143275	-0.152568	-0.13597	-0.140905	-0.130125	-0.137022	10	-0.13945	0.00581928	0.0228116	Binding	-0.0839574	0.00350356	0.0137339	1	GB1
E14S	E15S	14	15	-0.171249	-0.175561	-0.174084	-0.172377	-0.163536	-0.172278	-0.160669	-0.165022	-0.152092	-0.167221	10	-0.167409	0.00726408	0.0284752	Binding	-0.10079	0.00437342	0.0171438	1	GB1
E14T	E15T	14	15	-0.153148	-0.152319	-0.155002	-0.149235	-0.156144	-0.153545	-0.14659	-0.148285	-0.150859	-0.159945	10	-0.152507	0.00397977	0.0156007	Binding	-0.0918187	0.00239606	0.00939257	1	GB1
E14V	E15V	14	15	-0.150581	-0.160698	-0.153475	-0.1635	-0.154056	-0.149604	-0.152759	-0.143669	-0.14992	-0.146265	10	-0.152453	0.00602957	0.0236359	Binding	-0.0917858	0.00363017	0.0142303	1	GB1
E14W	E15W	14	15	-0.134322	-0.140998	-0.139908	-0.136158	-0.141919	-0.140716	-0.146518	-0.152463	-0.134177	-0.145286	10	-0.141246	0.00573794	0.0224927	Binding	-0.085039	0.00345459	0.013542	1	GB1
E14Y	E15Y	14	15	-0.242723	-0.239183	-0.242957	-0.246358	-0.242806	-0.25516	-0.242258	-0.245709	-0.237855	-0.24496	10	-0.243997	0.00473854	0.0185751	Binding	-0.146901	0.00285289	0.0111833	1	GB1
T15A	T16A	15	16	0.518701	0.529351	0.514874	0.528955	0.512972	0.514244	0.514699	0.514751	0.509213	0.514918	10	0.517268	0.00667754	0.026176	Binding	0.311427	0.00402029	0.0157595	1	GB1
T15C	T16C	15	16	0.408429	0.404237	0.409268	0.408339	0.407022	0.409127	0.399252	0.411818	0.400671	0.42083	10	0.407899	0.00603351	0.0236513	Binding	0.24558	0.00363254	0.0142396	1	GB1
T15D	T16D	15	16	0.832982	0.865913	0.846661	0.856367	0.863738	0.863945	0.862767	0.846617	0.879477	0.847357	10	0.856582	0.0133114	0.0521809	Binding	0.515715	0.0080143	0.0314161	1	GB1
T15E	T16E	15	16	0.480653	0.4973	0.497511	0.489723	0.493523	0.488154	0.478549	0.470418	0.481054	0.486742	10	0.486363	0.00872981	0.0342208	Binding	0.29282	0.00525588	0.020603	1	GB1
T15F	T16F	15	16	0.586967	0.59808	0.595898	0.596797	0.590354	0.600493	0.593672	0.591688	0.594944	0.586945	10	0.593584	0.00456276	0.017886	Binding	0.357374	0.00274706	0.0107685	1	GB1
T15G	T16G	15	16	0.496397	0.483794	0.482792	0.481208	0.499278	0.499467	0.49384	0.476462	0.491442	0.482408	10	0.488709	0.00833644	0.0326788	Binding	0.294232	0.00501904	0.0196746	1	GB1
T15H	T16H	15	16	0.399967	0.408186	0.413439	0.41221	0.406482	0.40929	0.406431	0.415271	0.409995	0.403485	10	0.408476	0.00463403	0.0181654	Binding	0.245927	0.00278997	0.0109367	1	GB1
T15I	T16I	15	16	0.170563	0.173505	0.167667	0.171011	0.166161	0.168316	0.174118	0.158712	0.158303	0.161819	10	0.167017	0.00573302	0.0224735	Binding	0.100555	0.00345163	0.0135304	1	GB1
T15K	T16K	15	16	0.162887	0.171347	0.148736	0.169854	0.172061	0.168639	0.16392	0.164828	0.152674	0.16335	10	0.16383	0.00773231	0.0303107	Binding	0.0986355	0.00465532	0.0182489	1	GB1
T15L	T16L	15	16	0.219356	0.224051	0.232353	0.231718	0.233251	0.231947	0.233398	0.228655	0.22887	0.226386	10	0.228998	0.00458486	0.0179726	Binding	0.137871	0.00276036	0.0108206	1	GB1
T15M	T16M	15	16	0.433017	0.44493	0.438397	0.431765	0.445481	0.443339	0.44412	0.447824	0.442034	0.437378	10	0.440828	0.00544642	0.02135	Binding	0.265406	0.00327908	0.012854	1	GB1
T15N	T16N	15	16	0.500829	0.493763	0.49487	0.484226	0.486792	0.487535	0.475188	0.468065	0.489734	0.498761	10	0.487976	0.0102264	0.0400876	Binding	0.293791	0.00615693	0.0241352	1	GB1
T15P	T16P	15	16	0.504549	0.499698	0.491126	0.502227	0.506993	0.497593	0.492342	0.487056	0.484867	0.485623	10	0.495208	0.00810619	0.0317763	Binding	0.298145	0.00488042	0.0191313	1	GB1
T15Q	T16Q	15	16	0.296931	0.292429	0.281485	0.289167	0.28973	0.297023	0.286181	0.292204	0.294095	0.300834	10	0.292008	0.00567471	0.0222448	Binding	0.175807	0.00341652	0.0133928	1	GB1
T15R	T16R	15	16	0.0616188	0.0619466	0.0582044	0.0588535	0.0498014	0.0548306	0.0581049	0.0501607	0.0507517	0.0526887	10	0.0556961	0.00466475	0.0182858	Binding	0.0335325	0.00280846	0.0110092	1	GB1
T15S	T16S	15	16	0.402423	0.401582	0.411523	0.406038	0.406263	0.403214	0.404567	0.406031	0.403851	0.402093	10	0.404759	0.00292832	0.011479	Binding	0.243689	0.00176303	0.00691106	1	GB1
T15V	T16V	15	16	0.229998	0.243023	0.229016	0.230251	0.237333	0.241993	0.24616	0.239995	0.227574	0.235638	10	0.236098	0.00662553	0.0259721	Binding	0.142146	0.00398897	0.0156368	1	GB1
T15W	T16W	15	16	0.723241	0.736723	0.721527	0.729948	0.728374	0.721402	0.714426	0.71595	0.721016	0.719262	10	0.723187	0.00675784	0.0264907	Binding	0.435403	0.00406863	0.015949	1	GB1
T15Y	T16Y	15	16	0.580854	0.577214	0.576489	0.58065	0.575446	0.577657	0.586202	0.585195	0.581872	0.587122	10	0.58087	0.00421077	0.0165062	Binding	0.349719	0.00253514	0.00993775	1	GB1
T16A	T17A	16	17	-0.051818	-0.0501063	-0.0522276	-0.0514529	-0.0521956	-0.0526224	-0.0538498	-0.047807	-0.0463725	-0.0495072	10	-0.0507959	0.00232816	0.00912641	Binding	-0.0305822	0.0014017	0.00549465	1	GB1
T16C	T17C	16	17	0.019432	0.0214881	0.0207523	0.0211534	0.0172408	0.0214548	0.0183725	0.0262112	0.0228927	0.0147674	10	0.0203765	0.00315737	0.0123769	Binding	0.0122679	0.00190093	0.00745163	1	GB1
T16D	T17D	16	17	0.532972	0.54205	0.537192	0.528984	0.540626	0.525931	0.518645	0.528329	0.515909	0.526253	10	0.529689	0.00868981	0.034064	Binding	0.318905	0.00523179	0.0205086	1	GB1
T16E	T17E	16	17	0.238867	0.239153	0.245776	0.248686	0.238218	0.239568	0.231335	0.235207	0.232813	0.23533	10	0.238495	0.00540637	0.021193	Binding	0.143589	0.00325496	0.0127595	1	GB1
T16F	T17F	16	17	-0.00257531	0.00317502	0.00296851	8.16234e-05	-0.00873745	-0.00893143	0.00448539	-0.00302949	-0.00200518	-0.00577914	10	-0.00203475	0.00479536	0.0187978	Binding	-0.00122504	0.0028871	0.0113174	1	GB1
T16G	T17G	16	17	-0.314403	-0.325438	-0.313818	-0.307764	-0.306459	-0.319528	-0.314129	-0.318596	-0.314714	-0.323037	10	-0.315789	0.00604309	0.0236889	Binding	-0.190124	0.00363831	0.0142622	1	GB1
T16H	T17H	16	17	-0.106831	-0.0935528	-0.0938345	-0.0954687	-0.102616	-0.100817	-0.0950669	-0.091197	-0.0857674	-0.097906	10	-0.0963058	0.00602392	0.0236138	Binding	-0.0579819	0.00362677	0.0142169	1	GB1
T16I	T17I	16	17	0.263316	0.263944	0.263922	0.250383	0.247909	0.255055	0.256379	0.260739	0.275241	0.262206	10	0.259909	0.00785832	0.0308046	Binding	0.156481	0.00473119	0.0185463	1	GB1
T16K	T17K	16	17	0.0595986	0.0614021	0.0536309	0.0571914	0.0526235	0.0521039	0.05572	0.0516356	0.0531216	0.0550957	10	0.0552123	0.00329598	0.0129202	Binding	0.0332412	0.00198438	0.00777877	1	GB1
T16L	T17L	16	17	0.187881	0.180823	0.183631	0.192253	0.187747	0.180989	0.186299	0.180606	0.193599	0.184397	10	0.185823	0.00462375	0.0181251	Binding	0.111876	0.00278378	0.0109124	1	GB1
T16M	T17M	16	17	0.162608	0.14933	0.151257	0.145028	0.163659	0.145818	0.142409	0.157483	0.154139	0.155123	10	0.152685	0.00726219	0.0284678	Binding	0.0919259	0.00437228	0.0171393	1	GB1
T16N	T17N	16	17	0.227288	0.222163	0.2298	0.230324	0.232243	0.232164	0.245306	0.229891	0.223774	0.222413	10	0.229537	0.00672562	0.0263644	Binding	0.138195	0.00404923	0.015873	1	GB1
T16P	T17P	16	17	0.56827	0.560134	0.569707	0.566024	0.563538	0.578993	0.571226	0.577496	0.587501	0.574766	10	0.571765	0.00812667	0.0318565	Binding	0.344238	0.00489275	0.0191796	1	GB1
T16Q	T17Q	16	17	0.0597075	0.0533473	0.0413152	0.053427	0.0538003	0.0447416	0.0390227	0.0522045	0.0467997	0.0501085	10	0.0494474	0.00638805	0.0250412	Binding	0.0297704	0.003846	0.0150763	1	GB1
T16R	T17R	16	17	-0.121426	-0.122375	-0.117832	-0.112541	-0.114178	-0.125574	-0.120583	-0.114618	-0.112376	-0.125778	10	-0.118728	0.00513822	0.0201418	Binding	-0.0714816	0.00309352	0.0121266	1	GB1
T16S	T17S	16	17	0.0118004	0.00942851	0.00534968	0.0103807	0.00920599	0.00559049	0.00653805	0.00933393	0.00882202	0.00993905	10	0.00863888	0.00212672	0.00833675	Binding	0.00520113	0.00128042	0.00501923	1	GB1
T16V	T17V	16	17	0.225143	0.226692	0.226758	0.228175	0.228747	0.217732	0.219391	0.227071	0.230334	0.225962	10	0.225601	0.00400606	0.0157038	Binding	0.135825	0.00241189	0.00945463	1	GB1
T16W	T17W	16	17	-0.127187	-0.139505	-0.123287	-0.132654	-0.133678	-0.130132	-0.13778	-0.139892	-0.131025	-0.137656	10	-0.133279	0.0055216	0.0216447	Binding	-0.0802423	0.00332434	0.0130314	1	GB1
T16Y	T17Y	16	17	0.00504735	0.0165119	0.00712629	0.00157007	-0.0165111	-0.0145224	-0.00171846	-0.00452351	-0.00257342	-0.00330269	10	-0.0012896	0.00977069	0.0383011	Binding	-0.000776419	0.00588255	0.0230596	1	GB1
T17A	T18A	17	18	0.0393469	0.0388224	0.0375792	0.0432176	0.0447581	0.0385232	0.0412685	0.0321243	0.0329402	0.0378998	10	0.038648	0.00397849	0.0155957	Binding	0.0232685	0.00239529	0.00938956	1	GB1
T17C	T18C	17	18	-0.00784241	-0.0217108	-0.00941024	-0.00850144	-0.00548791	-0.0187299	-0.0120416	-0.0170573	-0.00282879	-0.00554243	10	-0.0109153	0.00630568	0.0247183	Binding	-0.00657167	0.00379641	0.0148819	1	GB1
T17D	T18D	17	18	0.78943	0.818461	0.795087	0.792322	0.796205	0.796997	0.799121	0.804778	0.781301	0.796072	10	0.796977	0.00975469	0.0382384	Binding	0.479829	0.00587292	0.0230218	1	GB1
T17E	T18E	17	18	0.825044	0.833035	0.837658	0.822126	0.815732	0.828	0.81265	0.825622	0.811319	0.80556	10	0.821675	0.0101945	0.0399625	Binding	0.494698	0.00613772	0.0240599	1	GB1
T17F	T18F	17	18	0.168973	0.156616	0.152625	0.174268	0.161867	0.154283	0.153753	0.156639	0.153727	0.154819	10	0.158757	0.00735729	0.0288406	Binding	0.0955814	0.00442954	0.0173638	1	GB1
T17G	T18G	17	18	0.330924	0.328908	0.335669	0.342998	0.342004	0.336016	0.326592	0.320588	0.331437	0.330107	10	0.332524	0.00684726	0.0268413	Binding	0.2002	0.00412247	0.0161601	1	GB1
T17H	T18H	17	18	0.060741	0.0512337	0.0519561	0.0658598	0.0591716	0.0470237	0.0582033	0.0521265	0.0579775	0.0626579	10	0.0566951	0.0058941	0.0231049	Binding	0.0341339	0.00354861	0.0139105	1	GB1
T17I	T18I	17	18	0.195886	0.192272	0.196499	0.198496	0.196612	0.187727	0.190609	0.185437	0.19026	0.191264	10	0.192506	0.00425766	0.01669	Binding	0.1159	0.00256337	0.0100484	1	GB1
T17K	T18K	17	18	-0.0199254	-0.0390757	-0.0365073	-0.0252997	-0.0246688	-0.0139029	-0.0282238	-0.0244151	-0.0259387	-0.0409218	10	-0.0278879	0.00857228	0.0336033	Binding	-0.0167902	0.00516104	0.0202313	1	GB1
T17L	T18L	17	18	0.413009	0.414341	0.413857	0.414498	0.415056	0.412412	0.409337	0.407986	0.408251	0.401046	10	0.410979	0.00437826	0.0171628	Binding	0.247435	0.00263598	0.010333	1	GB1
T17M	T18M	17	18	0.693658	0.693821	0.682165	0.698434	0.680661	0.683821	0.685754	0.679672	0.694942	0.675739	10	0.686867	0.0077476	0.0303706	Binding	0.413536	0.00466453	0.018285	1	GB1
T17N	T18N	17	18	0.201609	0.203436	0.208092	0.211659	0.21576	0.209477	0.204914	0.204798	0.203228	0.207687	10	0.207066	0.00436384	0.0171063	Binding	0.124666	0.0026273	0.010299	1	GB1
T17P	T18P	17	18	1.41101	1.36706	1.34113	1.48086	1.24679	1.37089	1.44303	1.5131	1.48974	1.46852	10	1.41321	0.0824466	0.323191	Binding	0.850839	0.0496379	0.194581	1	GB1
T17Q	T18Q	17	18	0.303734	0.296732	0.305657	0.307531	0.30593	0.308905	0.30581	0.301092	0.299909	0.29984	10	0.303514	0.00393414	0.0154218	Binding	0.182734	0.00236859	0.00928488	1	GB1
T17R	T18R	17	18	-0.0685041	-0.0701447	-0.0625719	-0.0611947	-0.0684048	-0.0774911	-0.0781191	-0.0718032	-0.057628	-0.0640773	10	-0.0679939	0.00675524	0.0264805	Binding	-0.0409365	0.00406707	0.0159429	1	GB1
T17S	T18S	17	18	0.130707	0.124623	0.125306	0.132436	0.135159	0.129475	0.130472	0.134666	0.126759	0.130447	10	0.130005	0.00360515	0.0141322	Binding	0.078271	0.00217052	0.00850844	1	GB1
T17V	T18V	17	18	0.0328147	0.0275415	0.0335117	0.0321498	0.0285744	0.0260819	0.0252894	0.0230796	0.0209252	0.0192853	10	0.0269254	0.00495543	0.0194253	Binding	0.0162107	0.00298347	0.0116952	1	GB1
T17W	T18W	17	18	0.0889109	0.0949146	0.0801086	0.09386	0.0880796	0.0873428	0.0971537	0.099661	0.100193	0.0888678	10	0.0919092	0.00634268	0.0248633	Binding	0.055335	0.00381868	0.0149692	1	GB1
T17Y	T18Y	17	18	0.12724	0.136892	0.125814	0.130636	0.127159	0.13401	0.133316	0.125338	0.135071	0.133831	10	0.130931	0.0042382	0.0166137	Binding	0.0788283	0.00255165	0.0100025	1	GB1
E18A	E19A	18	19	-0.149456	-0.156834	-0.153866	-0.160006	-0.148213	-0.163209	-0.157109	-0.152061	-0.15948	-0.152178	10	-0.155241	0.00488123	0.0191344	Binding	-0.0934646	0.0029388	0.0115201	1	GB1
E18C	E19C	18	19	-0.143873	-0.138897	-0.146202	-0.132216	-0.136723	-0.142887	-0.145597	-0.145885	-0.132484	-0.145893	10	-0.141066	0.00557949	0.0218716	Binding	-0.0849301	0.00335919	0.013168	1	GB1
E18D	E19D	18	19	-0.00868889	-0.0156389	-0.0169974	-0.00799109	-0.0087872	-0.0140439	-0.0204031	-0.00531452	-0.00435701	-0.00554872	10	-0.0107771	0.00557909	0.02187	Binding	-0.00648845	0.00335895	0.0131671	1	GB1
E18F	E19F	18	19	-0.193674	-0.198248	-0.201474	-0.191349	-0.198352	-0.199452	-0.208218	-0.207419	-0.193839	-0.203422	10	-0.199545	0.00570871	0.0223781	Binding	-0.120138	0.00343699	0.013473	1	GB1
E18G	E19G	18	19	-0.146296	-0.151085	-0.151287	-0.149292	-0.149447	-0.145466	-0.142419	-0.146485	-0.142033	-0.146302	10	-0.147011	0.00325868	0.012774	Binding	-0.0885096	0.00196192	0.00769074	1	GB1
E18H	E19H	18	19	-0.18204	-0.169397	-0.160399	-0.17077	-0.165896	-0.185922	-0.173221	-0.171531	-0.163229	-0.170617	10	-0.171302	0.00782039	0.0306559	Binding	-0.103134	0.00470835	0.0184567	1	GB1
E18I	E19I	18	19	-0.192793	-0.197192	-0.199188	-0.198373	-0.201149	-0.196705	-0.192886	-0.194179	-0.184515	-0.189858	10	-0.194684	0.0049421	0.019373	Binding	-0.117211	0.00297545	0.0116637	1	GB1
E18K	E19K	18	19	-0.226126	-0.216851	-0.221826	-0.215138	-0.217316	-0.217842	-0.210981	-0.205284	-0.22277	-0.210177	10	-0.216431	0.00633308	0.0248257	Binding	-0.130305	0.0038129	0.0149466	1	GB1
E18L	E19L	18	19	-0.175946	-0.176813	-0.171495	-0.176095	-0.174621	-0.182604	-0.168703	-0.175694	-0.176543	-0.184861	10	-0.176338	0.00468457	0.0183635	Binding	-0.106166	0.0028204	0.011056	1	GB1
E18M	E19M	18	19	-0.00832426	0.00402953	-0.00497682	-0.00230317	-0.0105256	-0.00960557	-0.00949939	-0.0165074	-0.0144128	-0.0170206	10	-0.00891461	0.00653298	0.0256093	Binding	-0.00536714	0.00393325	0.0154184	1	GB1
E18N	E19N	18	19	-0.153829	-0.157446	-0.15616	-0.139642	-0.162447	-0.155908	-0.16177	-0.16027	-0.15479	-0.157647	10	-0.155991	0.00642627	0.025191	Binding	-0.093916	0.00386901	0.0151665	1	GB1
E18P	E19P	18	19	-0.186327	-0.191248	-0.200898	-0.194411	-0.198333	-0.183136	-0.189054	-0.17915	-0.182845	-0.176804	10	-0.188221	0.0080423	0.0315258	Binding	-0.11332	0.00484195	0.0189805	1	GB1
E18Q	E19Q	18	19	-0.165153	-0.156059	-0.160675	-0.160038	-0.160821	-0.14808	-0.158316	-0.157102	-0.159562	-0.165005	10	-0.159081	0.00486853	0.0190846	Binding	-0.0957766	0.00293115	0.0114901	1	GB1
E18R	E19R	18	19	-0.230084	-0.228982	-0.239925	-0.242374	-0.238379	-0.243727	-0.237893	-0.234272	-0.231537	-0.2341	10	-0.236127	0.00511613	0.0200552	Binding	-0.142163	0.00308022	0.0120745	1	GB1
E18S	E19S	18	19	-0.123263	-0.133774	-0.125917	-0.126689	-0.12723	-0.133673	-0.125321	-0.124034	-0.114567	-0.125804	10	-0.126027	0.00541471	0.0212257	Binding	-0.0758761	0.00325999	0.0127791	1	GB1
E18T	E19T	18	19	-0.13089	-0.129205	-0.131479	-0.133873	-0.134289	-0.130523	-0.128093	-0.129157	-0.131477	-0.131552	10	-0.131054	0.00197524	0.00774293	Binding	-0.0789024	0.00118921	0.00466172	1	GB1
E18V	E19V	18	19	-0.202009	-0.209617	-0.203154	-0.199497	-0.196368	-0.199579	-0.19551	-0.195153	-0.197521	-0.207009	10	-0.200542	0.00490012	0.0192085	Binding	-0.120738	0.00295017	0.0115647	1	GB1
E18W	E19W	18	19	-0.195357	-0.213081	-0.212095	-0.195758	-0.190568	-0.196025	-0.206353	-0.199296	-0.209165	-0.205828	10	-0.202353	0.00792457	0.0310643	Binding	-0.121829	0.00477107	0.0187026	1	GB1
E18Y	E19Y	18	19	-0.191071	-0.196004	-0.18645	-0.185163	-0.182192	-0.190929	-0.196587	-0.187309	-0.191166	-0.182088	10	-0.188896	0.00513626	0.0201341	Binding	-0.113727	0.00309234	0.012122	1	GB1
A19C	A20C	19	20	0.185229	0.191972	0.184198	0.188463	0.175889	0.192581	0.178836	0.180026	0.177772	0.179181	10	0.183415	0.00601364	0.0235735	Binding	0.110427	0.00362058	0.0141927	1	GB1
A19D	A20D	19	20	0.828875	0.832877	0.838657	0.851904	0.840737	0.836741	0.830891	0.833683	0.832971	0.824471	10	0.835181	0.00753047	0.0295194	Binding	0.50283	0.0045338	0.0177725	1	GB1
A19E	A20E	19	20	0.655368	0.656591	0.645311	0.645684	0.647878	0.656898	0.649351	0.653149	0.647726	0.653714	10	0.651167	0.00448006	0.0175618	Binding	0.392042	0.00269727	0.0105733	1	GB1
A19F	A20F	19	20	0.902	0.913473	0.922524	0.923562	0.90983	0.913452	0.909486	0.876211	0.892938	0.913581	10	0.907706	0.0142287	0.0557765	Binding	0.546494	0.00856655	0.0335809	1	GB1
A19G	A20G	19	20	0.171914	0.180988	0.171346	0.175581	0.18188	0.184	0.181687	0.180196	0.17213	0.175468	10	0.177519	0.0047624	0.0186686	Binding	0.106877	0.00286725	0.0112396	1	GB1
A19H	A20H	19	20	0.396464	0.395795	0.403577	0.410839	0.404337	0.399578	0.408308	0.407514	0.410185	0.403238	10	0.403984	0.00537978	0.0210888	Binding	0.243223	0.00323896	0.0126967	1	GB1
A19I	A20I	19	20	0.707063	0.712217	0.715763	0.721157	0.731112	0.742711	0.73219	0.724915	0.721288	0.699048	10	0.720747	0.0128855	0.0505112	Binding	0.433933	0.00775787	0.0304108	1	GB1
A19K	A20K	19	20	-0.30189	-0.30484	-0.304129	-0.292137	-0.304688	-0.298781	-0.305552	-0.301303	-0.289493	-0.29232	10	-0.299513	0.00604477	0.0236955	Binding	-0.180325	0.00363932	0.0142661	1	GB1
A19L	A20L	19	20	0.607365	0.617337	0.608165	0.609368	0.614696	0.612117	0.60354	0.618026	0.609279	0.616005	10	0.61159	0.00481352	0.018869	Binding	0.368214	0.00289803	0.0113603	1	GB1
A19M	A20M	19	20	0.475808	0.484961	0.482559	0.473222	0.496303	0.480414	0.487676	0.484958	0.464199	0.473902	10	0.4804	0.00900223	0.0352887	Binding	0.28923	0.00541989	0.021246	1	GB1
A19N	A20N	19	20	0.247249	0.234304	0.241344	0.2417	0.237987	0.241324	0.260658	0.241296	0.258035	0.253414	10	0.245731	0.00882317	0.0345868	Binding	0.147945	0.00531209	0.0208234	1	GB1
A19P	A20P	19	20	0.69383	0.673633	0.673427	0.665065	0.693366	0.684225	0.674869	0.691132	0.683148	0.713352	10	0.684605	0.0139642	0.0547397	Binding	0.412174	0.00840731	0.0329567	1	GB1
A19Q	A20Q	19	20	0.160925	0.168902	0.167892	0.163987	0.15981	0.160044	0.175643	0.161348	0.168224	0.169057	10	0.165583	0.00519393	0.0203602	Binding	0.0996913	0.00312706	0.0122581	1	GB1
A19R	A20R	19	20	-0.621836	-0.609435	-0.614694	-0.616062	-0.618918	-0.626759	-0.623195	-0.614269	-0.614009	-0.631162	10	-0.619034	0.00666429	0.026124	Binding	-0.372696	0.00401231	0.0157282	1	GB1
A19S	A20S	19	20	0.0390436	0.0441317	0.0401748	0.0363298	0.0384168	0.0299345	0.033374	0.0316416	0.0296899	0.0355273	10	0.0358264	0.00472801	0.0185338	Binding	0.0215697	0.00284655	0.0111585	1	GB1
A19T	A20T	19	20	0.0357766	0.0389456	0.0412886	0.031772	0.0353383	0.0314311	0.0366817	0.0363548	0.0431042	0.0378656	10	0.0368558	0.00369836	0.0144976	Binding	0.0221895	0.00222664	0.00872842	1	GB1
A19V	A20V	19	20	0.0696822	0.0742983	0.0713641	0.0702426	0.074275	0.0744506	0.0775049	0.0760344	0.0802859	0.0701936	10	0.0738332	0.00349958	0.0137183	Binding	0.0444521	0.00210696	0.00825928	1	GB1
A19W	A20W	19	20	0.660473	0.629963	0.634184	0.692043	0.683223	0.664486	0.6591	0.66767	0.677195	0.666069	10	0.663441	0.0195188	0.0765139	Binding	0.399432	0.0117515	0.046066	1	GB1
A19Y	A20Y	19	20	0.75776	0.757	0.73286	0.762373	0.778182	0.771281	0.771936	0.765645	0.779652	0.793042	10	0.766973	0.0162623	0.0637483	Binding	0.461765	0.0097909	0.0383803	1	GB1
V20A	V21A	20	21	0.128779	0.127926	0.131958	0.133013	0.127646	0.137401	0.13163	0.128432	0.128629	0.123213	10	0.129863	0.00382811	0.0150062	Binding	0.0781852	0.00230476	0.00903464	1	GB1
V20C	V21C	20	21	0.0195519	0.0329128	0.0308817	0.0362397	0.0203573	0.0295101	0.0336597	0.0286522	0.0272672	0.0223521	10	0.0281385	0.00574549	0.0225223	Binding	0.0169411	0.00345914	0.0135598	1	GB1
V20D	V21D	20	21	0.29706	0.297682	0.286489	0.290329	0.301379	0.291025	0.294397	0.292747	0.30464	0.296555	10	0.29523	0.00539991	0.0211677	Binding	0.177747	0.00325108	0.0127442	1	GB1
V20E	V21E	20	21	0.381287	0.37748	0.375421	0.38625	0.384297	0.385676	0.388179	0.384346	0.388706	0.37368	10	0.382532	0.00533455	0.0209115	Binding	0.230308	0.00321173	0.01259	1	GB1
V20F	V21F	20	21	-0.0962709	-0.0972695	-0.0938945	-0.100061	-0.100909	-0.0962739	-0.0960879	-0.0937163	-0.099691	-0.0947179	10	-0.0968891	0.00256819	0.0100673	Binding	-0.0583332	0.0015462	0.00606112	1	GB1
V20G	V21G	20	21	0.0289819	0.0419705	0.0441397	0.0446598	0.0426143	0.0355388	0.0348366	0.0299728	0.0353968	0.0400011	10	0.0378112	0.00568971	0.0223037	Binding	0.0227647	0.00342555	0.0134282	1	GB1
V20H	V21H	20	21	0.0669405	0.0579002	0.0591317	0.055319	0.0585642	0.0615747	0.0600931	0.0487388	0.0575377	0.071301	10	0.0597101	0.00614224	0.0240776	Binding	0.0359491	0.003698	0.0144962	1	GB1
V20I	V21I	20	21	0.0237158	0.0262403	0.0205714	0.0205871	0.0205898	0.0128885	0.0245041	0.0243326	0.0194762	0.0239488	10	0.0216855	0.00381311	0.0149474	Binding	0.013056	0.00229573	0.00899924	1	GB1
V20K	V21K	20	21	0.118016	0.110718	0.117462	0.117196	0.123412	0.117549	0.117448	0.110569	0.120241	0.117509	10	0.117012	0.00386575	0.0151538	Binding	0.0704484	0.00232742	0.00912348	1	GB1
V20L	V21L	20	21	0.0845896	0.088202	0.0850047	0.0917293	0.0922838	0.0908133	0.0963514	0.0891554	0.0910845	0.0859533	10	0.0895167	0.0036908	0.0144679	Binding	0.0538945	0.00222208	0.00871057	1	GB1
V20M	V21M	20	21	0.274545	0.285234	0.280252	0.274452	0.279936	0.272333	0.275983	0.276001	0.276278	0.270055	10	0.276507	0.00434159	0.017019	Binding	0.166474	0.0026139	0.0102465	1	GB1
V20N	V21N	20	21	0.0481676	0.0421871	0.0475424	0.0459286	0.0524999	0.0387657	0.0562782	0.0540755	0.0528397	0.0484134	10	0.0486698	0.00546085	0.0214065	Binding	0.0293022	0.00328776	0.012888	1	GB1
V20P	V21P	20	21	0.15591	0.155755	0.15665	0.164334	0.161178	0.160534	0.158811	0.159166	0.15995	0.164721	10	0.159701	0.00316096	0.0123909	Binding	0.0961498	0.00190309	0.0074601	1	GB1
V20Q	V21Q	20	21	0.116046	0.114345	0.127424	0.125848	0.120744	0.113712	0.115956	0.112859	0.123454	0.111771	10	0.118216	0.00569793	0.0223359	Binding	0.0711732	0.0034305	0.0134476	1	GB1
V20R	V21R	20	21	-0.221633	-0.214627	-0.222128	-0.217088	-0.220229	-0.21963	-0.217891	-0.221897	-0.221069	-0.224739	10	-0.220093	0.00291151	0.0114131	Binding	-0.13251	0.00175291	0.00687139	1	GB1
V20S	V21S	20	21	0.114986	0.109916	0.115429	0.109787	0.114179	0.109862	0.114279	0.109996	0.11806	0.114054	10	0.113055	0.00294882	0.0115594	Binding	0.0680658	0.00177537	0.00695944	1	GB1
V20T	V21T	20	21	0.130663	0.131546	0.130054	0.131644	0.134347	0.130169	0.133126	0.135637	0.128644	0.130398	10	0.131623	0.00215174	0.00843484	Binding	0.079245	0.00129548	0.00507829	1	GB1
V20W	V21W	20	21	-0.160664	-0.157501	-0.155887	-0.16345	-0.157744	-0.161757	-0.160971	-0.159549	-0.154819	-0.161818	10	-0.159416	0.00281981	0.0110536	Binding	-0.0959782	0.0016977	0.00665497	1	GB1
V20Y	V21Y	20	21	-0.117983	-0.120042	-0.115877	-0.115925	-0.11547	-0.119991	-0.11399	-0.122163	-0.123479	-0.120044	10	-0.118496	0.00313582	0.0122924	Binding	-0.071342	0.00188795	0.00740078	1	GB1
D21A	D22A	21	22	-0.278149	-0.285425	-0.286671	-0.299754	-0.296039	-0.289045	-0.281045	-0.278905	-0.281555	-0.279492	10	-0.285608	0.00743205	0.0291336	Binding	-0.171953	0.00447454	0.0175402	1	GB1
D21C	D22C	21	22	-0.202934	-0.208702	-0.217332	-0.197989	-0.197934	-0.210975	-0.192689	-0.206476	-0.19731	-0.199412	10	-0.203175	0.00756933	0.0296718	Binding	-0.122324	0.0045572	0.0178642	1	GB1
D21E	D22E	21	22	-0.24678	-0.261461	-0.255277	-0.251542	-0.244188	-0.252703	-0.253105	-0.252586	-0.252555	-0.246004	10	-0.25162	0.00500667	0.0196262	Binding	-0.151491	0.00301432	0.0118161	1	GB1
D21F	D22F	21	22	-0.1709	-0.191516	-0.178821	-0.172075	-0.158006	-0.184077	-0.178123	-0.170405	-0.178878	-0.190779	10	-0.177358	0.0101281	0.0397022	Binding	-0.10678	0.00609775	0.0239032	1	GB1
D21G	D22G	21	22	-0.180526	-0.175277	-0.182806	-0.171018	-0.172142	-0.168271	-0.183414	-0.168114	-0.177116	-0.178927	10	-0.175761	0.00570743	0.0223731	Binding	-0.105819	0.00343622	0.01347	1	GB1
D21H	D22H	21	22	-0.179593	-0.153028	-0.163199	-0.162508	-0.169737	-0.170883	-0.168062	-0.166597	-0.160344	-0.186234	10	-0.168019	0.00952305	0.0373304	Binding	-0.101157	0.00573346	0.0224752	1	GB1
D21I	D22I	21	22	-0.17157	-0.175374	-0.178097	-0.170527	-0.170379	-0.176752	-0.169249	-0.174009	-0.162405	-0.166896	10	-0.171526	0.0047563	0.0186447	Binding	-0.103269	0.00286358	0.0112252	1	GB1
D21K	D22K	21	22	0.0770705	0.0641086	0.0578448	0.0676376	0.0669177	0.0752047	0.0561795	0.0558334	0.0544944	0.0681158	10	0.0643407	0.00809674	0.0317392	Binding	0.038737	0.00487473	0.019109	1	GB1
D21L	D22L	21	22	-0.204544	-0.198073	-0.205659	-0.191927	-0.20094	-0.196234	-0.204338	-0.197865	-0.20057	-0.209718	10	-0.200987	0.00521788	0.0204541	Binding	-0.121006	0.00314148	0.0123146	1	GB1
D21M	D22M	21	22	-0.0606881	-0.037799	-0.0519511	-0.0449556	-0.0551504	-0.045553	-0.0447224	-0.0323729	-0.050915	-0.0584619	10	-0.0482569	0.00893982	0.0350441	Binding	-0.0290536	0.00538231	0.0210987	1	GB1
D21N	D22N	21	22	-0.0358746	-0.041231	-0.0335261	-0.0299704	-0.0329145	-0.0310174	-0.0426938	-0.0346302	-0.032629	-0.0387561	10	-0.0353243	0.00428536	0.0167986	Binding	-0.0212674	0.00258005	0.0101138	1	GB1
D21P	D22P	21	22	-0.0535185	-0.079066	-0.0910888	-0.118451	-0.068095	-0.0613043	-0.0508743	-0.0470683	-0.0459907	-0.0498726	10	-0.0665329	0.023519	0.0921945	Binding	-0.0400569	0.0141599	0.0555067	1	GB1
D21Q	D22Q	21	22	-0.247375	-0.243773	-0.265762	-0.267133	-0.266816	-0.251415	-0.250387	-0.263714	-0.265799	-0.25702	10	-0.257919	0.00902089	0.0353619	Binding	-0.155283	0.00543113	0.02129	1	GB1
D21R	D22R	21	22	-0.0760424	-0.0635803	-0.0557193	-0.0693707	-0.063007	-0.0770496	-0.0786068	-0.0791164	-0.0781912	-0.0728103	10	-0.0713494	0.00812831	0.031863	Binding	-0.0429567	0.00489374	0.0191835	1	GB1
D21S	D22S	21	22	-0.0510407	-0.0446747	-0.050134	-0.0457106	-0.0538161	-0.0468481	-0.0530536	-0.0441641	-0.0514016	-0.0478644	10	-0.0488708	0.00348827	0.013674	Binding	-0.0294232	0.00210015	0.00823259	1	GB1
D21T	D22T	21	22	-0.149723	-0.143305	-0.144123	-0.140802	-0.13947	-0.143965	-0.137908	-0.138766	-0.142829	-0.148893	10	-0.142978	0.0039915	0.0156467	Binding	-0.0860817	0.00240313	0.00942026	1	GB1
D21V	D22V	21	22	-0.22728	-0.24779	-0.23046	-0.232985	-0.24549	-0.24252	-0.230046	-0.228352	-0.23055	-0.226365	10	-0.234184	0.00796421	0.0312197	Binding	-0.140993	0.00479494	0.0187962	1	GB1
D21W	D22W	21	22	-0.310872	-0.296762	-0.303395	-0.294962	-0.307556	-0.299563	-0.302342	-0.303485	-0.303169	-0.306348	10	-0.302845	0.00482895	0.0189295	Binding	-0.182331	0.00290732	0.0113967	1	GB1
D21Y	D22Y	21	22	-0.186503	-0.193885	-0.191311	-0.196446	-0.186366	-0.172062	-0.174485	-0.167374	-0.181249	-0.177811	10	-0.182749	0.00976181	0.0382663	Binding	-0.110026	0.0058772	0.0230386	1	GB1
A22C	A23C	22	23	0.774092	0.771699	0.769742	0.773672	0.776897	0.78149	0.763951	0.757896	0.754159	0.77454	10	0.769814	0.00860918	0.033748	Binding	0.463475	0.00518325	0.0203183	1	GB1
A22D	A23D	22	23	0.626655	0.639367	0.632287	0.627975	0.623475	0.638632	0.616935	0.613281	0.629363	0.628643	10	0.627661	0.00832083	0.0326177	Binding	0.37789	0.00500965	0.0196378	1	GB1
A22E	A23E	22	23	0.888117	0.875488	0.882044	0.880633	0.883696	0.881706	0.870745	0.87531	0.885627	0.886676	10	0.881004	0.00558967	0.0219115	Binding	0.530418	0.00336532	0.0131921	1	GB1
A22F	A23F	22	23	3.00455	2.89928	3.02227	3.03965	2.92842	3.04056	2.86967	2.9809	3.0037	3.02329	10	2.98123	0.0609057	0.238751	Binding	1.79488	0.036669	0.143742	1	GB1
A22G	A23G	22	23	0.527662	0.536234	0.529162	0.52881	0.535811	0.521822	0.528517	0.528885	0.517145	0.527271	10	0.528132	0.00566024	0.0221882	Binding	0.317968	0.00340781	0.0133586	1	GB1
A22H	A23H	22	23	1.58406	1.60088	1.5949	1.58192	1.55536	1.59652	1.58582	1.60083	1.57893	1.59857	10	1.58778	0.0140115	0.0549251	Binding	0.955939	0.00843577	0.0330682	1	GB1
A22I	A23I	22	23	1.4785	1.47356	1.46638	1.46628	1.46246	1.46241	1.47069	1.4633	1.45566	1.4698	10	1.4669	0.0065109	0.0255227	Binding	0.883165	0.00391996	0.0153662	1	GB1
A22K	A23K	22	23	1.59864	1.61665	1.61702	1.63116	1.64188	1.62474	1.65009	1.6249	1.63606	1.61524	10	1.62564	0.0148862	0.0583538	Binding	0.978733	0.00896239	0.0351326	1	GB1
A22L	A23L	22	23	1.49824	1.5029	1.50141	1.51732	1.50764	1.50309	1.50352	1.49072	1.50097	1.50433	10	1.50301	0.00673895	0.0264167	Binding	0.904907	0.00405726	0.0159044	1	GB1
A22M	A23M	22	23	1.97506	1.97429	1.97005	1.98941	2.00318	1.99641	1.96372	1.98537	1.9943	1.98352	10	1.98353	0.0126371	0.0495373	Binding	1.19421	0.00760828	0.0298245	1	GB1
A22N	A23N	22	23	0.487857	0.477627	0.47733	0.496963	0.487251	0.488063	0.481566	0.488924	0.484254	0.499925	10	0.486976	0.00738133	0.0289348	Binding	0.293189	0.00444401	0.0174205	1	GB1
A22P	A23P	22	23	0.0406126	0.0441756	0.0394161	0.0474242	0.040869	0.0379694	0.0383334	0.0421851	0.0450887	0.0335396	10	0.0409614	0.00400126	0.0156849	Binding	0.0246612	0.002409	0.00944328	1	GB1
A22Q	A23Q	22	23	1.52413	1.52921	1.52078	1.49913	1.51791	1.49721	1.48733	1.48464	1.50679	1.50147	10	1.50686	0.0155302	0.0608785	Binding	0.907221	0.00935014	0.0366526	1	GB1
A22R	A23R	22	23	1.71577	1.72108	1.70454	1.71411	1.70835	1.72249	1.70316	1.69793	1.69555	1.70886	10	1.70918	0.0091726	0.0359566	Binding	1.02903	0.00552246	0.0216481	1	GB1
A22S	A23S	22	23	0.211015	0.209731	0.219962	0.213059	0.213862	0.215797	0.215895	0.217784	0.208661	0.212334	10	0.21381	0.00358456	0.0140515	Binding	0.128727	0.00215812	0.00845984	1	GB1
A22T	A23T	22	23	0.737038	0.740453	0.724716	0.736143	0.740036	0.749827	0.743301	0.733232	0.739855	0.745584	10	0.739018	0.00693037	0.0271671	Binding	0.444934	0.00417251	0.0163562	1	GB1
A22V	A23V	22	23	0.912343	0.921096	0.916036	0.917728	0.919051	0.920145	0.906291	0.896985	0.914037	0.918534	10	0.914225	0.00747883	0.029317	Binding	0.550419	0.00450271	0.0176506	1	GB1
A22W	A23W	22	23	3.35305	3.44729	3.3197	3.37645	3.42376	3.40214	3.31143	3.43813	3.36957	3.53978	10	3.39813	0.0681004	0.266953	Binding	2.04588	0.0410006	0.160722	1	GB1
A22Y	A23Y	22	23	2.81314	2.90889	2.79497	2.87093	2.8249	2.92937	2.91641	2.8801	2.87595	2.9578	10	2.87725	0.0531359	0.208293	Binding	1.73228	0.0319911	0.125405	1	GB1
A23C	A24C	23	24	-0.529758	-0.54351	-0.541537	-0.518226	-0.518417	-0.500973	-0.507955	-0.507192	-0.511277	-0.534495	10	-0.521334	0.0151181	0.0592629	Binding	-0.313875	0.009102	0.0356798	1	GB1
A23D	A24D	23	24	0.0381752	0.0346502	0.0385555	0.047002	0.0396801	0.0483342	0.0367713	0.0358869	0.0374848	0.0311435	10	0.0387684	0.00526586	0.0206422	Binding	0.0233409	0.00317037	0.0124279	1	GB1
A23E	A24E	23	24	-1.07853	-1.08981	-1.08372	-1.08171	-1.10275	-1.10609	-1.12721	-1.10847	-1.06831	-1.08567	10	-1.09323	0.0175482	0.0687889	Binding	-0.658189	0.0105651	0.0414151	1	GB1
A23F	A24F	23	24	-1.13347	-1.13713	-1.13335	-1.1171	-1.14401	-1.12393	-1.11901	-1.14502	-1.13935	-1.12766	10	-1.132	0.00984844	0.0386059	Binding	-0.681534	0.00592936	0.0232431	1	GB1
A23G	A24G	23	24	-0.659278	-0.670561	-0.652957	-0.657242	-0.65217	-0.65572	-0.664161	-0.650477	-0.652739	-0.658915	10	-0.657422	0.0061853	0.0242464	Binding	-0.395808	0.00372393	0.0145978	1	GB1
A23H	A24H	23	24	-1.24843	-1.24597	-1.2299	-1.21736	-1.20003	-1.22319	-1.22898	-1.22008	-1.22072	-1.24368	10	-1.22783	0.0149984	0.0587937	Binding	-0.739231	0.00902995	0.0353974	1	GB1
A23I	A24I	23	24	-0.175397	-0.170515	-0.175466	-0.172438	-0.179305	-0.180751	-0.182868	-0.190032	-0.185828	-0.183778	10	-0.179638	0.00619788	0.0242957	Binding	-0.108153	0.0037315	0.0146275	1	GB1
A23K	A24K	23	24	1.18806	1.18015	1.18626	1.17277	1.16593	1.16618	1.16641	1.16343	1.17369	1.18073	10	1.17436	0.0089865	0.0352271	Binding	0.707037	0.00541042	0.0212088	1	GB1
A23L	A24L	23	24	-0.0996482	-0.0959508	-0.103389	-0.0936469	-0.100044	-0.0968007	-0.0981256	-0.0988626	-0.0952559	-0.0938164	10	-0.0975541	0.00306097	0.011999	Binding	-0.0587335	0.00184289	0.00722413	1	GB1
A23M	A24M	23	24	-0.542545	-0.549134	-0.540551	-0.522785	-0.532835	-0.52325	-0.538324	-0.537162	-0.535511	-0.531971	10	-0.535407	0.00818517	0.0320859	Binding	-0.322347	0.00492797	0.0193177	1	GB1
A23N	A24N	23	24	-0.659577	-0.659976	-0.662865	-0.660649	-0.663363	-0.657894	-0.669736	-0.662485	-0.645525	-0.647302	10	-0.658937	0.0073408	0.028776	Binding	-0.39672	0.00441961	0.0173249	1	GB1
A23P	A24P	23	24	-1.09333	-1.10723	-1.09906	-1.10076	-1.09772	-1.11323	-1.11658	-1.11197	-1.0911	-1.10084	10	-1.10318	0.00866062	0.0339496	Binding	-0.664183	0.00521422	0.0204398	1	GB1
A23Q	A24Q	23	24	-0.791481	-0.786598	-0.78461	-0.786658	-0.806124	-0.803796	-0.789023	-0.795243	-0.794642	-0.805393	10	-0.794357	0.00817463	0.0320446	Binding	-0.478251	0.00492163	0.0192928	1	GB1
A23R	A24R	23	24	0.57059	0.580102	0.56933	0.570284	0.578661	0.565497	0.581843	0.576514	0.578433	0.570901	10	0.574216	0.00552904	0.0216738	Binding	0.345713	0.00332882	0.013049	1	GB1
A23S	A24S	23	24	-0.499833	-0.498677	-0.501971	-0.492453	-0.487593	-0.495924	-0.498451	-0.491692	-0.494396	-0.494476	10	-0.495547	0.00432281	0.0169454	Binding	-0.298349	0.00260259	0.0102022	1	GB1
A23T	A24T	23	24	-0.636376	-0.642466	-0.631473	-0.636176	-0.647389	-0.649008	-0.646472	-0.644283	-0.640852	-0.635869	10	-0.641037	0.00586494	0.0229906	Binding	-0.385943	0.00353105	0.0138417	1	GB1
A23V	A24V	23	24	-0.271018	-0.269893	-0.27257	-0.268628	-0.264017	-0.270403	-0.27225	-0.26993	-0.266585	-0.276565	10	-0.270186	0.00341534	0.0133882	Binding	-0.162668	0.00205625	0.00806048	1	GB1
A23W	A24W	23	24	-1.3814	-1.40942	-1.39839	-1.3596	-1.37775	-1.40012	-1.40615	-1.39858	-1.39152	-1.40025	10	-1.39232	0.0152266	0.0596881	Binding	-0.838261	0.00916732	0.0359359	1	GB1
A23Y	A24Y	23	24	-1.71786	-1.75928	-1.75156	-1.73849	-1.72292	-1.7735	-1.75159	-1.73322	-1.7057	-1.73058	10	-1.73847	0.0206386	0.0809035	Binding	-1.04666	0.0124257	0.0487088	1	GB1
T24A	T25A	24	25	0.00875029	0.00673579	0.00127836	-0.000484364	0.00580446	0.00731477	0.00472541	0.00703351	0.0055011	0.00432978	10	0.00509891	0.00282498	0.0110739	Binding	0.00306985	0.00170081	0.00666719	1	GB1
T24C	T25C	24	25	-0.164703	-0.152635	-0.165061	-0.163056	-0.154453	-0.162812	-0.158237	-0.160723	-0.15815	-0.157766	10	-0.15976	0.00423573	0.016604	Binding	-0.096185	0.00255017	0.00999665	1	GB1
T24D	T25D	24	25	0.666274	0.671853	0.67855	0.683912	0.677508	0.668587	0.670315	0.670071	0.676845	0.668829	10	0.673275	0.00561191	0.0219987	Binding	0.405352	0.00337871	0.0132446	1	GB1
T24E	T25E	24	25	0.708914	0.717407	0.710499	0.721129	0.719533	0.720217	0.71698	0.715833	0.703483	0.706408	10	0.71404	0.00623888	0.0244564	Binding	0.429896	0.00375619	0.0147243	1	GB1
T24F	T25F	24	25	-0.336563	-0.339699	-0.333235	-0.333143	-0.337037	-0.339452	-0.343284	-0.33495	-0.336153	-0.338884	10	-0.33724	0.00316084	0.0123905	Binding	-0.203039	0.00190302	0.00745983	1	GB1
T24G	T25G	24	25	0.140363	0.138097	0.137541	0.145168	0.153123	0.151545	0.14548	0.143652	0.146201	0.143286	10	0.144446	0.00513143	0.0201152	Binding	0.0869651	0.00308944	0.0121106	1	GB1
T24H	T25H	24	25	-0.162903	-0.167451	-0.165554	-0.162684	-0.163105	-0.165008	-0.16222	-0.159583	-0.15286	-0.156478	10	-0.161785	0.00438869	0.0172037	Binding	-0.0974042	0.00264226	0.0103577	1	GB1
T24I	T25I	24	25	-0.192283	-0.187	-0.185852	-0.191849	-0.192784	-0.195081	-0.190602	-0.192671	-0.193241	-0.189973	10	-0.191134	0.00285881	0.0112065	Binding	-0.115074	0.00172118	0.00674701	1	GB1
T24K	T25K	24	25	-0.051138	-0.0479475	-0.0426997	-0.0485711	-0.0433972	-0.0622627	-0.0483014	-0.0453381	-0.0421326	-0.0533584	10	-0.0485147	0.0060603	0.0237564	Binding	-0.0292088	0.00364867	0.0143028	1	GB1
T24L	T25L	24	25	0.0132228	0.0171675	0.0179781	0.0151185	0.0152878	0.0128796	0.0120337	0.013627	0.0140745	0.0121294	10	0.0143519	0.00202481	0.00793725	Binding	0.00864071	0.00121906	0.00477871	1	GB1
T24M	T25M	24	25	-0.479985	-0.482798	-0.487713	-0.481628	-0.476059	-0.488725	-0.484942	-0.489556	-0.4764	-0.48592	10	-0.483372	0.00484933	0.0190094	Binding	-0.29102	0.00291959	0.0114448	1	GB1
T24N	T25N	24	25	0.121156	0.126132	0.129973	0.129182	0.130902	0.125196	0.124467	0.130746	0.126024	0.123036	10	0.126681	0.00338443	0.013267	Binding	0.0762699	0.00203763	0.00798752	1	GB1
T24P	T25P	24	25	-0.0869341	-0.0981821	-0.110243	-0.106062	-0.0840791	-0.0958445	-0.0912717	-0.0879384	-0.0987839	-0.0860094	10	-0.0945348	0.00886074	0.0347341	Binding	-0.0569157	0.00533471	0.0209121	1	GB1
T24Q	T25Q	24	25	-0.259322	-0.258288	-0.254565	-0.250006	-0.258124	-0.263209	-0.259333	-0.255837	-0.25361	-0.258872	10	-0.257117	0.00370242	0.0145135	Binding	-0.1548	0.00222908	0.00873799	1	GB1
T24R	T25R	24	25	-0.612609	-0.611789	-0.611507	-0.604746	-0.60647	-0.613345	-0.604278	-0.595075	-0.601053	-0.603085	10	-0.606396	0.00593457	0.0232635	Binding	-0.365087	0.00357297	0.0140061	1	GB1
T24S	T25S	24	25	-0.174254	-0.175374	-0.174832	-0.1696	-0.168596	-0.176442	-0.169874	-0.174255	-0.168845	-0.176829	10	-0.17289	0.00327483	0.0128373	Binding	-0.10409	0.00197165	0.00772885	1	GB1
T24V	T25V	24	25	0.139081	0.138267	0.130505	0.141535	0.142098	0.142512	0.135522	0.128243	0.133564	0.127144	10	0.135847	0.00576953	0.0226166	Binding	0.0817883	0.00347361	0.0136166	1	GB1
T24W	T25W	24	25	-0.51305	-0.508737	-0.510795	-0.508664	-0.509661	-0.521228	-0.510463	-0.510355	-0.501639	-0.517538	10	-0.511213	0.00528983	0.0207361	Binding	-0.307781	0.0031848	0.0124844	1	GB1
T24Y	T25Y	24	25	-0.00493834	-0.000293344	0.00412348	0.00576687	-0.00264085	-0.00769508	-0.0159949	0.000614692	-0.00491214	-0.00016325	10	-0.00261328	0.00626276	0.02455	Binding	-0.00157336	0.00377056	0.0147806	1	GB1
A25C	A26C	25	26	0.196607	0.208233	0.205868	0.207437	0.208677	0.210203	0.204836	0.206007	0.20551	0.208467	10	0.206185	0.00376347	0.0147528	Binding	0.124136	0.00226584	0.0088821	1	GB1
A25D	A26D	25	26	3.31966	3.31408	3.27582	3.30085	3.43329	3.28101	3.37167	3.32202	3.24841	3.23055	10	3.30974	0.0591191	0.231747	Binding	1.99266	0.0355933	0.139526	1	GB1
A25E	A26E	25	26	3.29543	3.1972	3.23635	3.24635	3.1346	3.23164	3.21192	3.11188	3.23393	3.18826	10	3.20876	0.0540487	0.211871	Binding	1.93187	0.0325406	0.127559	1	GB1
A25F	A26F	25	26	1.80474	3.03663	2.74002	1.9204	3.10931	3.04786	2.77352	2.49762	3.03155	2.80156	10	2.67632	0.468299	1.83573	Binding	1.61131	0.281945	1.10522	1	GB1
A25G	A26G	25	26	-0.0444666	-0.0689291	-0.0652871	-0.0644586	-0.0700052	-0.0627632	-0.0615338	-0.0665323	-0.0621519	-0.0513709	10	-0.0617499	0.00795879	0.0311985	Binding	-0.0371772	0.00479168	0.0187834	1	GB1
A25H	A26H	25	26	1.44596	2.15655	3.44893	2.32015	1.71125	1.79734	2.02338	1.68761	1.74334	1.42559	10	1.97601	0.591231	2.31763	Binding	1.18968	0.355957	1.39535	1	GB1
A25I	A26I	25	26	1.06933	1.07122	1.05243	1.07996	1.08319	1.06797	1.09159	1.09441	1.06669	1.07501	10	1.07518	0.0125496	0.0491944	Binding	0.647324	0.00755562	0.029618	1	GB1
A25K	A26K	25	26	2.66851	3.63988	3.57912	3.63256	2.59167	2.53651	3.45231	3.48761	3.63006	3.7502	10	3.29684	0.489601	1.91924	Binding	1.9849	0.29477	1.1555	1	GB1
A25L	A26L	25	26	2.32053	2.32335	2.21744	2.1851	2.14098	2.04617	2.33231	2.1442	2.29454	2.1554	10	2.216	0.0979794	0.384079	Binding	1.33417	0.0589896	0.231239	1	GB1
A25M	A26M	25	26	0.912055	0.924171	0.9034	0.950317	0.919865	0.962854	0.927074	0.936272	0.902383	0.974321	10	0.931271	0.0245341	0.0961735	Binding	0.560682	0.014771	0.0579023	1	GB1
A25N	A26N	25	26	2.73109	2.60984	2.66628	2.43758	2.65125	2.54277	2.63734	2.55111	2.76064	2.47207	10	2.606	0.105174	0.412282	Binding	1.56897	0.0633211	0.248219	1	GB1
A25P	A26P	25	26	0.624981	0.631603	0.586881	0.587748	0.626395	0.626407	0.638499	0.632983	0.64446	0.672147	10	0.627211	0.0251371	0.0985376	Binding	0.377619	0.0151341	0.0593256	1	GB1
A25Q	A26Q	25	26	0.67624	0.618872	0.72882	0.583178	0.502082	0.618234	0.698926	0.723529	0.724833	0.727437	10	0.660215	0.077156	0.302451	Binding	0.39749	0.0464526	0.182094	1	GB1
A25R	A26R	25	26	2.73302	2.67151	2.81045	2.53597	2.60566	2.56542	2.54638	2.61272	2.77864	2.8869	10	2.67467	0.121989	0.478199	Binding	1.61031	0.0734451	0.287905	1	GB1
A25S	A26S	25	26	0.0377399	0.0269241	0.0195348	0.0204817	0.0292753	0.018308	0.0259499	0.0242205	0.02052	0.0326331	10	0.0255587	0.00628998	0.0246567	Binding	0.0153879	0.00378695	0.0148449	1	GB1
A25T	A26T	25	26	0.320144	0.31018	0.290732	0.312219	0.30654	0.302385	0.321251	0.3139	0.325665	0.330145	10	0.313316	0.0117005	0.045866	Binding	0.188635	0.00704442	0.0276141	1	GB1
A25V	A26V	25	26	0.704144	0.703636	0.702618	0.702563	0.703871	0.722785	0.69861	0.713516	0.70925	0.706909	10	0.70679	0.00695065	0.0272465	Binding	0.425531	0.00418471	0.0164041	1	GB1
A25W	A26W	25	26	0.908195	0.879448	0.828545	0.803117	1.02529	0.740024	0.747583	0.965314	0.958498	0.920942	10	0.877696	0.095832	0.375661	Binding	0.528426	0.0576967	0.226171	1	GB1
A25Y	A26Y	25	26	1.11368	1.50847	1.93334	2.51046	1.4432	1.1224	1.23451	1.53563	1.29407	2.00972	10	1.57055	0.450696	1.76673	Binding	0.945565	0.271347	1.06368	1	GB1
E26A	E27A	26	27	5.35905	5.50944	5.36943	5.23293	5.16981	5.32576	4.87051	5.70465	5.5079	5.66164	10	5.37111	0.246288	0.965447	Binding	3.23374	0.14828	0.581258	1	GB1
E26C	E27C	26	27	3.4021	3.32297	3.3691	3.28679	3.32542	3.23858	3.37205	3.42573	3.44703	3.37245	10	3.35622	0.063752	0.249908	Binding	2.02065	0.0383826	0.15046	1	GB1
E26D	E27D	26	27	4.09368	4.04113	4.04592	4.26302	3.92862	4.23619	4.23937	4.16453	4.09648	4.02821	10	4.11371	0.109442	0.429014	Binding	2.47671	0.065891	0.258293	1	GB1
E26F	E27F	26	27	4.47046	4.25427	4.06674	4.16432	3.97878	4.58715	4.57713	4.55399	4.86308	4.48254	10	4.39985	0.275198	1.07878	Binding	2.64898	0.165686	0.649489	1	GB1
E26G	E27G	26	27	6.40364	6.85192	6.71684	6.61323	6.62785	6.57986	5.96976	6.30059	6.29093	6.35764	10	6.47123	0.256539	1.00563	Binding	3.89607	0.154452	0.605453	1	GB1
E26H	E27H	26	27	4.74763	4.63622	4.90341	5.03707	4.99165	5.39095	4.9153	4.74904	4.52827	4.67493	10	4.85745	0.24828	0.973259	Binding	2.92448	0.14948	0.585961	1	GB1
E26I	E27I	26	27	5.30808	5.47037	6.07372	5.59857	5.36694	5.55152	5.52571	5.36823	5.13923	5.33254	10	5.47349	0.250807	0.983162	Binding	3.29537	0.151001	0.591924	1	GB1
E26K	E27K	26	27	3.65359	3.82564	3.72418	3.59269	3.83753	3.7077	3.61898	3.88345	4.17667	3.96976	10	3.79902	0.179868	0.705083	Binding	2.28724	0.108292	0.424503	1	GB1
E26L	E27L	26	27	7.30458	7.35775	7.45536	7.4498	7.6325	7.21197	7.2311	7.41814	7.38997	7.21198	10	7.36632	0.132836	0.520718	Binding	4.43497	0.0799756	0.313504	1	GB1
E26M	E27M	26	27	5.52273	5.70434	5.38121	5.14764	5.35665	5.48515	5.6105	5.44896	5.76136	5.48399	10	5.49026	0.177558	0.696027	Binding	3.30547	0.106901	0.419051	1	GB1
E26N	E27N	26	27	4.41365	4.31159	3.95357	4.54919	4.64621	4.62036	4.24577	4.61867	4.71992	4.59753	10	4.46765	0.2371	0.929433	Binding	2.6898	0.142749	0.559575	1	GB1
E26P	E27P	26	27	5.31727	5.23571	5.41536	4.79895	5.24546	5.59215	5.332	5.64949	5.71012	5.65393	10	5.39504	0.275562	1.0802	Binding	3.24815	0.165905	0.650348	1	GB1
E26Q	E27Q	26	27	3.95992	4.07605	4.23236	4.00533	4.41519	3.91033	4.22047	4.02731	3.97701	3.97931	10	4.08033	0.15903	0.623399	Binding	2.45661	0.095746	0.375324	1	GB1
E26R	E27R	26	27	7.25964	7.25423	7.24489	7.40548	7.25761	7.13381	6.90263	7.41138	7.43893	7.15618	10	7.24648	0.159497	0.625229	Binding	4.36282	0.096027	0.376426	1	GB1
E26S	E27S	26	27	6.88421	7.14112	7.13194	6.93156	7.15497	6.89438	7.19129	6.79828	6.82979	6.99406	10	6.99516	0.147814	0.579429	Binding	4.21151	0.0889928	0.348852	1	GB1
E26T	E27T	26	27	5.72492	5.68476	5.38254	5.57168	5.59758	5.74744	5.56662	5.81619	5.64854	5.59096	10	5.63312	0.12108	0.474632	Binding	3.39148	0.0728973	0.285757	1	GB1
E26V	E27V	26	27	6.90734	6.81456	6.80916	6.47405	6.22335	6.32201	6.77647	6.68018	6.70302	6.60689	10	6.6317	0.225445	0.883743	Binding	3.99269	0.135731	0.532067	1	GB1
E26W	E27W	26	27	3.84509	3.85266	3.95017	4.33827	3.68304	3.85737	3.78992	4.02143	4.07803	3.89487	10	3.93108	0.181861	0.712896	Binding	2.36675	0.109491	0.429207	1	GB1
E26Y	E27Y	26	27	4.81636	4.32715	4.24789	4.19111	4.41357	4.73791	4.38815	4.32054	4.33543	4.09283	10	4.38709	0.226841	0.889218	Binding	2.6413	0.136572	0.535363	1	GB1
K27A	K28A	27	28	1.75825	1.78	1.78713	1.76393	1.76804	1.79076	1.77884	1.76658	1.75026	1.75395	10	1.76978	0.0139033	0.054501	Binding	1.06551	0.00837064	0.0328129	1	GB1
K27C	K28C	27	28	1.23248	1.2523	1.24637	1.23078	1.23154	1.24179	1.24984	1.2381	1.22561	1.23494	10	1.23837	0.00891399	0.0349429	Binding	0.745576	0.00536677	0.0210377	1	GB1
K27D	K28D	27	28	3.28009	3.21643	3.38126	3.30936	3.35206	3.32265	3.34338	3.31678	3.25235	3.33621	10	3.31106	0.0492332	0.192994	Binding	1.99346	0.0296414	0.116194	1	GB1
K27E	K28E	27	28	3.1017	3.19208	3.01614	3.11432	3.15459	3.05297	3.15891	3.11173	3.07559	3.12083	10	3.10989	0.0522523	0.204829	Binding	1.87234	0.0314591	0.12332	1	GB1
K27F	K28F	27	28	1.21765	1.23282	1.24631	1.23275	1.22723	1.24334	1.24559	1.22052	1.21562	1.22221	10	1.2304	0.0116335	0.0456034	Binding	0.740778	0.00700409	0.027456	1	GB1
K27G	K28G	27	28	1.7564	1.80481	1.7678	1.75615	1.78514	1.79308	1.79123	1.76612	1.74717	1.78079	10	1.77487	0.0189208	0.0741696	Binding	1.06858	0.0113915	0.0446546	1	GB1
K27H	K28H	27	28	1.41509	1.42103	1.41194	1.42052	1.42427	1.41845	1.42057	1.41221	1.4212	1.39697	10	1.41622	0.00789758	0.0309585	Binding	0.852653	0.00475483	0.0186389	1	GB1
K27I	K28I	27	28	0.819207	0.839251	0.83752	0.826657	0.849858	0.83946	0.845419	0.823875	0.812388	0.828218	10	0.832185	0.011993	0.0470127	Binding	0.501026	0.00722054	0.0283045	1	GB1
K27L	K28L	27	28	1.03202	1.04079	1.04032	1.03397	1.02809	1.03678	1.03269	1.0291	1.03102	1.03468	10	1.03395	0.00431627	0.0169198	Binding	0.622499	0.00259866	0.0101867	1	GB1
K27M	K28M	27	28	1.26393	1.27673	1.24904	1.25933	1.24898	1.25893	1.25238	1.24871	1.25136	1.25118	10	1.25606	0.00895147	0.0350898	Binding	0.756223	0.00538933	0.0211262	1	GB1
K27N	K28N	27	28	1.82707	1.83841	1.84963	1.84545	1.86729	1.86019	1.8575	1.84078	1.84331	1.83661	10	1.84662	0.0121797	0.0477445	Binding	1.11178	0.00733294	0.0287451	1	GB1
K27P	K28P	27	28	1.55299	1.56244	1.55782	1.54359	1.57942	1.56708	1.55439	1.55862	1.54378	1.55139	10	1.55715	0.0107807	0.0422602	Binding	0.937501	0.00649062	0.0254432	1	GB1
K27Q	K28Q	27	28	1.7371	1.75728	1.75937	1.75209	1.7628	1.74816	1.75294	1.73887	1.7416	1.74085	10	1.74911	0.00917561	0.0359684	Binding	1.05307	0.00552428	0.0216552	1	GB1
K27R	K28R	27	28	0.62723	0.636949	0.635039	0.626401	0.632521	0.632731	0.637775	0.638659	0.637743	0.632574	10	0.633762	0.00432809	0.0169661	Binding	0.381563	0.00260577	0.0102146	1	GB1
K27S	K28S	27	28	1.92155	1.92472	1.92602	1.9187	1.92218	1.89922	1.92476	1.92211	1.91962	1.92471	10	1.92036	0.00779934	0.0305734	Binding	1.15617	0.00469568	0.018407	1	GB1
K27T	K28T	27	28	1.46142	1.45157	1.45946	1.45969	1.45136	1.47048	1.45531	1.4552	1.45701	1.47354	10	1.4595	0.00740121	0.0290127	Binding	0.87871	0.00445598	0.0174674	1	GB1
K27V	K28V	27	28	1.0852	1.1	1.09385	1.09788	1.08453	1.09327	1.08394	1.0794	1.09567	1.09174	10	1.09055	0.00684475	0.0268314	Binding	0.656576	0.00412096	0.0161542	1	GB1
K27W	K28W	27	28	1.92862	1.88963	1.9173	1.90269	1.90535	1.93426	1.89897	1.92017	1.89867	1.90701	10	1.91027	0.0142998	0.0560553	Binding	1.1501	0.00860936	0.0337487	1	GB1
K27Y	K28Y	27	28	1.80713	1.8197	1.79446	1.82165	1.84998	1.84946	1.85528	1.84897	1.81673	1.83175	10	1.82951	0.0208589	0.0817667	Binding	1.10148	0.0125583	0.0492285	1	GB1
V28A	V29A	28	29	-0.10732	-0.112904	-0.107216	-0.106341	-0.107817	-0.11109	-0.108667	-0.108592	-0.099972	-0.109055	10	-0.107897	0.00339458	0.0133068	Binding	-0.0649608	0.00204375	0.00801148	1	GB1
V28C	V29C	28	29	-0.109738	-0.120221	-0.111784	-0.10324	-0.116932	-0.118653	-0.113124	-0.11906	-0.118733	-0.113493	10	-0.114498	0.00531611	0.0208392	Binding	-0.0689346	0.00320063	0.0125465	1	GB1
V28D	V29D	28	29	0.850868	0.871348	0.864514	0.871317	0.87732	0.886208	0.879394	0.870422	0.8647	0.867511	10	0.87036	0.0096458	0.0378115	Binding	0.52401	0.00580736	0.0227649	1	GB1
V28E	V29E	28	29	0.816759	0.816428	0.813407	0.808663	0.812435	0.810283	0.811648	0.819658	0.811651	0.817797	10	0.813873	0.0035889	0.0140685	Binding	0.490001	0.00216074	0.0084701	1	GB1
V28F	V29F	28	29	0.0591061	0.0584729	0.0717399	0.0659658	0.072297	0.0581587	0.0549742	0.0633609	0.0575663	0.0469834	10	0.0608625	0.00771451	0.0302409	Binding	0.0366429	0.0046446	0.0182068	1	GB1
V28G	V29G	28	29	0.0807096	0.0776858	0.0735663	0.0774916	0.0839536	0.0842836	0.08153	0.0726236	0.0800913	0.0742485	10	0.0786184	0.00419359	0.0164389	Binding	0.0473331	0.0025248	0.0098972	1	GB1
V28H	V29H	28	29	-0.0322896	-0.0243063	-0.0285642	-0.0324847	-0.0317164	-0.026169	-0.0298638	-0.0381122	-0.0251841	-0.0447408	10	-0.0313431	0.00625202	0.0245079	Binding	-0.0188705	0.0037641	0.0147553	1	GB1
V28I	V29I	28	29	-0.0904121	-0.0804588	-0.0851543	-0.0797816	-0.0762173	-0.0858891	-0.0827318	-0.0937623	-0.0839944	-0.0822786	10	-0.084068	0.00512889	0.0201052	Binding	-0.0506141	0.0030879	0.0121046	1	GB1
V28K	V29K	28	29	-0.582224	-0.588926	-0.583881	-0.595567	-0.587854	-0.603595	-0.584864	-0.601377	-0.580462	-0.597414	10	-0.590616	0.00828266	0.032468	Binding	-0.355587	0.00498667	0.0195477	1	GB1
V28L	V29L	28	29	-0.0805735	-0.0790693	-0.0844374	-0.0806637	-0.0828431	-0.0840974	-0.0897273	-0.0852222	-0.0831736	-0.0787826	10	-0.082859	0.00329821	0.012929	Binding	-0.0498862	0.00198573	0.00778405	1	GB1
V28M	V29M	28	29	-0.0474154	-0.0592123	-0.0525541	-0.0497814	-0.0384143	-0.0435517	-0.046265	-0.0483205	-0.0520212	-0.0495707	10	-0.0487107	0.00556122	0.0218	Binding	-0.0293268	0.00334819	0.0131249	1	GB1
V28N	V29N	28	29	-0.150235	-0.161576	-0.159299	-0.146388	-0.154648	-0.161489	-0.157526	-0.158981	-0.162291	-0.158041	10	-0.157047	0.00520189	0.0203914	Binding	-0.0945521	0.00313186	0.0122769	1	GB1
V28P	V29P	28	29	1.31383	1.32742	1.29514	1.31199	1.30368	1.28366	1.29209	1.26364	1.30472	1.2986	10	1.29948	0.0176279	0.0691015	Binding	0.782364	0.0106131	0.0416033	1	GB1
V28Q	V29Q	28	29	-0.127739	-0.115905	-0.126474	-0.134572	-0.146093	-0.149432	-0.1375	-0.124138	-0.127549	-0.127829	10	-0.131723	0.0102489	0.0401757	Binding	-0.0793053	0.00617047	0.0241882	1	GB1
V28R	V29R	28	29	-0.756838	-0.77122	-0.755577	-0.762484	-0.762318	-0.787028	-0.78264	-0.76844	-0.770605	-0.766652	10	-0.76838	0.0101966	0.0399709	Binding	-0.462612	0.00613901	0.0240649	1	GB1
V28S	V29S	28	29	-0.0936428	-0.0905289	-0.0948926	-0.0887324	-0.0913409	-0.0874127	-0.09125	-0.090246	-0.0925195	-0.0903817	10	-0.0910948	0.00220398	0.0086396	Binding	-0.0548446	0.00132693	0.00520157	1	GB1
V28T	V29T	28	29	-0.0725387	-0.0741659	-0.0735576	-0.0642375	-0.0621959	-0.0678106	-0.0657613	-0.0655394	-0.0730781	-0.0737573	10	-0.0692642	0.0046116	0.0180775	Binding	-0.0417013	0.00277647	0.0108837	1	GB1
V28W	V29W	28	29	0.23336	0.230329	0.241525	0.234334	0.237177	0.21417	0.244493	0.239347	0.24576	0.234984	10	0.235548	0.00899332	0.0352538	Binding	0.141814	0.00541453	0.021225	1	GB1
V28Y	V29Y	28	29	0.0494828	0.0413771	0.0531331	0.0512202	0.0540255	0.0513183	0.0439187	0.0431429	0.0369708	0.041684	10	0.0466273	0.00589764	0.0231187	Binding	0.0280725	0.00355074	0.0139189	1	GB1
F29A	F30A	29	30	0.893859	0.870661	0.839271	0.872302	0.896831	0.884926	0.881591	0.879221	0.868849	0.881832	10	0.876934	0.0161306	0.063232	Binding	0.527968	0.00971161	0.0380695	1	GB1
F29C	F30C	29	30	0.312253	0.318823	0.302872	0.32474	0.332342	0.305687	0.324451	0.339006	0.343677	0.327366	10	0.323122	0.0134695	0.0528004	Binding	0.194539	0.00810946	0.0317891	1	GB1
F29D	F30D	29	30	3.06981	2.84131	2.92788	2.95838	2.92379	3.12636	2.9028	2.9497	3.09805	2.95212	10	2.97502	0.0921412	0.361194	Binding	1.79114	0.0554746	0.217461	1	GB1
F29E	F30E	29	30	3.14747	3.06846	3.11122	3.03163	3.1582	3.17168	3.30693	3.18327	3.21707	3.33828	10	3.17342	0.095977	0.37623	Binding	1.91059	0.057784	0.226513	1	GB1
F29G	F30G	29	30	1.31245	1.1803	1.14342	1.20778	1.21253	1.26211	1.32559	1.28563	1.28009	1.31585	10	1.25257	0.0629012	0.246573	Binding	0.754126	0.0378704	0.148452	1	GB1
F29H	F30H	29	30	0.105999	0.114073	0.0975855	0.104135	0.106431	0.123193	0.119766	0.101692	0.121325	0.126762	10	0.112096	0.0102066	0.0400099	Binding	0.0674887	0.006145	0.0240884	1	GB1
F29I	F30I	29	30	0.924744	0.916684	0.911856	0.934423	0.895967	0.936298	0.951832	0.953616	0.943153	0.95048	10	0.931905	0.0192704	0.0755399	Binding	0.561064	0.0116019	0.0454796	1	GB1
F29K	F30K	29	30	0.612198	0.48148	0.321442	0.47315	0.295794	0.27494	0.46534	0.521851	0.253803	0.524251	10	0.422425	0.124984	0.489936	Binding	0.254326	0.0752478	0.294971	1	GB1
F29L	F30L	29	30	0.245321	0.249634	0.251055	0.256076	0.254808	0.262067	0.247283	0.248508	0.254952	0.253676	10	0.252338	0.00496402	0.019459	Binding	0.151923	0.00298864	0.0117155	1	GB1
F29M	F30M	29	30	0.342111	0.345265	0.351944	0.36674	0.365445	0.354386	0.335544	0.3431	0.33542	0.357836	10	0.349779	0.0113358	0.0444364	Binding	0.210588	0.00682486	0.0267534	1	GB1
F29N	F30N	29	30	0.392149	0.415882	0.452554	0.458777	0.431345	0.420985	0.473112	0.507056	0.558538	0.587097	10	0.46975	0.0634642	0.24878	Binding	0.282818	0.0382093	0.149781	1	GB1
F29P	F30P	29	30	3.0448	2.95723	3.1891	3.11518	3.185	3.02308	3.10136	3.07142	3.05133	3.18413	10	3.09226	0.0777512	0.304785	Binding	1.86173	0.046811	0.183499	1	GB1
F29Q	F30Q	29	30	0.862327	0.929173	0.876572	0.664713	0.803521	0.663883	0.83294	0.855385	0.852581	0.907203	10	0.82483	0.0916037	0.359086	Binding	0.496598	0.055151	0.216192	1	GB1
F29R	F30R	29	30	3.56066	3.58463	3.69326	3.68993	3.72452	3.61701	3.66959	3.72448	3.67566	3.63587	10	3.65756	0.056351	0.220896	Binding	2.20207	0.0339268	0.132993	1	GB1
F29S	F30S	29	30	0.376323	0.374005	0.35799	0.318962	0.356292	0.391306	0.367582	0.371439	0.368299	0.407139	10	0.368934	0.023156	0.0907716	Binding	0.222121	0.0139413	0.0546501	1	GB1
F29T	F30T	29	30	1.07518	1.07662	1.12507	1.13523	1.13352	1.00465	1.0665	1.03489	1.10067	1.13636	10	1.08887	0.0455731	0.178646	Binding	0.655565	0.0274378	0.107556	1	GB1
[truncated: 37,941 more rows]
